# Supplementary material for: Compositional and Metabolic Responses of Autotrophic Microbial Community to Salinity in Lacustrine Environments
Source: mSystems. 2022 Jul 12;7(4):e00335-22. doi: 10.1128/msystems.00335-22 (PMC9426519; doi:10.1128/msystems.00335-22)
Supplement: DATA SET S1 [file msystems.00335-22-s0008.xlsx]

## Sheet: a)Metagenomic information
Data Set S1a The information of metagenomic datasets and assembly results
Sample ID	Metagenomic raw data1 (Gb)		Metagenomic quality data2 (Gb)	Kmer set used for SPADES assembly	Metagenomic assembly results3
	PE150		PE150		No. of scaffolds ≥ 500 bp	Total length of scaffolds ≥ 500 bp (Gb)	Longest scaffold (bp)	No. of scaffolds ≥ 2000 bp	Total length of scaffolds ≥ 2000 bp (Mb)
S01	72		50	21,33,55,77	1701509	1.5	247492	58840	228
S02	62		43		1549294	1.3	224502	29472	100
S03	72		52		1782755	1.5	246712	54480	197
S04	66		49		1463169	1.2	96928	36939	130
S05	76		54		1773307	1.5	349351	46181	162
S06	206		151		3793429	3.6	363619	203630	812
S07	70		47		1512851	1.7	696430	126145	568
S08	62		39		1268033	1.5	206558	111465	486
S09	66		38		1320491	1.6	366782	136529	591
S10	70		51		1345812	1.5	254262	98205	413
S11	64		47		1407628	1.5	246141	101259	429
S12	66		50		1550499	1.7	244130	124113	525
S13	70		50		1388056	1.6	363419	114419	501
S14	66		49		1527870	1.5	326146	68514	262
S15	70		50		1269489	1.5	352195	102443	478
S16	70		52		1377216	1.5	323247	96683	444
S17	72		51		1583432	1.6	187654	82726	325
S18	70		50		1509675	1.5	271076	84925	357
S19	68		50		1389845	1.4	329525	71443	300
S20	124		90		2718382	2.6	179914	127456	499
S21	86		60		981244	1.3	355202	113770	540
S22	88		62		1302560	1.5	369956	114209	529
S23	64		47		1077994	1.3	298877	92876	439
S24	66		48		1028890	1.3	465803	102775	466
S25	60		45		901870	1	253024	72341	318
1 The genomic DNA was sequenced using Illumina HiSeq sequencing platform (PE150).
2 The raw data was quality control using Sickle, see Materials and methods for details.
3 For these samples, quality data was assembled independently with SPADES 3.7.1, see Materials and methods for details.

## Sheet: b) Carbon fixation pathways
Data Set S1b The number of genes assigned to five known pathways of carbon fixation
The number of genes assigned to the CBB cycle
Gene	Product	EC number	KO	S01.Bin058	S02.Bin016	S02.Bin032	S03.Bin061	S03.Bin073	S04.Bin010	S04.Bin021	S05.Bin014	S05.Bin020	S05.Bin024	S06.Bin007	S06.Bin044	S06.Bin070	S06.Bin099	S06.Bin110	S06.Bin117	S06.Bin133	S06.Bin152	S06.Bin154	S06.Bin158	S06.Bin191	S06.Bin195	S06.Bin197	S07.Bin061	S07.Bin090	S07.Bin102	S07.Bin152	S07.Bin178	S10.Bin039	S10.Bin050	S11.Bin022	S13.Bin138	S13.Bin160	S16.Bin025	S17.Bin059	S20.Bin129	S21.Bin061	S21.Bin127	S22.Bin092	S22.Bin169	S25.Bin012
rbcL	ribulose-bisphosphate carboxylase large chain	EC:4.1.1.39	K01601	1	1	2	1	1	1	1	1	1	1	2	1	1	2	2	1	1	1	1	1	1	1	1	1	1	1	3	1	1	1	1	3	1	1	1	1	1	1	1	2	1
rbcS	ribulose-bisphosphate carboxylase small chain	EC:4.1.1.39	K01602	1	1	0	0	0	0	0	0	1	1	1	1	1	1	1	0	0	1	0	1	1	1	1	2	1	1	2	1	1	1	1	1	1	1	1	1	1	1	1	1	1
PGK, pgk	3-phosphoglycerate kinase	EC:2.7.2.3	K00927	1	2	1	1	0	2	3	1	2	3	1	0	1	1	1	1	1	1	2	2	1	1	1	1	1	0	1	3	1	1	1	1	1	1	1	0	1	1	0	1	1
gap2	glyceraldehyde-3-phosphate dehydrogenase (NAD(P))	EC:1.2.1.59	K00150	0	0	0	0	0	0	0	0	0	0	0	0	0	0	0	0	0	0	0	0	0	0	1	1	1	0	0	0	0	1	1	0	0	1	1	0	0	0	0	0	0
gapN	glyceraldehyde-3-phosphate dehydrogenase (NADP+)	EC:1.2.1.9	K00131	0	0	0	0	0	0	0	0	0	0	0	0	0	0	0	0	0	0	0	0	0	0	0	0	0	0	0	0	0	0	0	0	0	0	0	0	0	1	0	0	0
GAPDH, gapA	glyceraldehyde-3-phosphate dehydrogenase	EC:1.2.1.12	K00134	0	4	0	2	1	0	1	1	1	2	2	1	6	1	1	1	1	2	2	1	2	1	1	1	1	0	2	2	2	1	1	3	3	1	1	2	2	3	3	1	2
gapor	glyceraldehyde-3-phosphate dehydrogenase (ferredoxin)	EC:1.2.7.6	K11389	0	0	0	0	0	0	0	0	0	0	0	0	0	0	0	0	0	0	0	0	0	0	0	0	0	0	0	0	0	0	0	0	0	0	0	0	0	0	0	0	0
TPI, tpiA	triosephosphate isomerase (TIM)	EC:5.3.1.1	K01803	1	1	1	1	1	0	1	1	1	1	0	1	1	1	0	1	1	2	1	1	0	1	1	1	1	1	1	1	1	1	1	1	1	1	1	0	1	1	1	1	1
ALDO	fructose-bisphosphate aldolase, class I	EC:4.1.2.13	K01623	0	0	0	0	0	1	0	0	0	0	0	0	0	1	2	0	0	0	0	2	0	0	0	0	0	0	1	1	0	0	0	0	0	0	0	0	1	0	0	0	0
FBA, fbaA	fructose-bisphosphate aldolase, class II	EC:4.1.2.13	K01624	1	2	0	2	1	1	2	2	1	2	1	1	2	1	2	2	1	1	2	0	1	1	1	1	1	0	1	2	1	1	1	1	1	1	1	0	1	1	1	2	1
fbaB	fructose-bisphosphate aldolase, class I	EC:4.1.2.13	K11645	0	0	0	0	0	0	0	0	0	0	0	0	1	0	0	0	0	0	0	0	0	0	0	0	0	0	0	0	0	1	1	1	0	0	0	0	0	0	0	1	1
FBP, fbp	fructose-1,6-bisphosphatase I	EC:3.1.3.11	K03841	1	1	1	1	0	1	1	1	0	1	1	0	1	2	3	2	1	0	1	0	0	1	1	1	1	1	1	1	2	1	1	0	1	1	1	0	1	0	2	0	1
glpX-SEBP	fructose-1,6-bisphosphatase II / sedoheptulose-1,7-bisphosphatase	EC:3.1.3.11 3.1.3.37	K11532	0	0	0	0	0	0	0	0	0	0	0	0	2	0	0	0	0	0	0	0	0	0	1	0	1	0	0	0	0	1	1	0	0	1	1	0	0	0	0	0	0
tktA, tktB	transketolase	EC:2.2.1.1	K00615	1	4	0	2	1	0	2	1	1	2	2	1	2	2	5	1	1	1	2	1	2	2	1	0	0	0	1	3	1	1	1	3	1	1	1	2	1	1	1	2	0
rpiA	ribose 5-phosphate isomerase	EC:5.3.1.6	K01807	0	1	1	0	1	0	1	1	0	0	1	1	2	0	1	1	0	2	0	0	0	1	1	1	1	0	1	1	1	0	1	1	1	1	1	0	1	1	0	1	1
rpiB	ribose 5-phosphate isomerase B	EC:5.3.1.6	K01808	0	0	0	0	0	0	0	0	0	0	0	0	0	0	0	0	0	0	0	0	0	0	0	0	0	0	0	0	0	0	0	0	0	0	0	0	0	0	0	0	0
rpe	ribulose-phosphate 3-epimerase	EC:5.1.3.1	K01783	1	2	0	1	0	2	2	1	2	2	0	1	2	1	1	1	1	2	3	1	2	1	1	1	1	0	1	2	1	1	1	1	1	1	1	1	1	1	1	1	1
PRK, prkB	phosphoribulokinase	EC:2.7.1.19	K00855	1	1	1	1	1	2	1	1	3	1	1	1	1	1	2	1	1	1	1	1	2	1	1	1	1	1	3	1	1	1	1	2	1	1	2	1	1	1	1	2	1
Genes in red represent the marker genes in this carbon fixation pathway.
Two criteria are essential: (i) one subunit of ribulose-bisphosphate carboxylase (rbcL/rbcS), (ii) phosphoribulokinase (prkB).
The number of genes assigned to WL pathway
Gene	Product	EC number	KO	S01.Bin004	S01.Bin065	S01.Bin068	S02.Bin041	S05.Bin005	S06.Bin063	S06.Bin146	S07.Bin028	S07.Bin054	S08.Bin136	S08.Bin157	S09.Bin188	S10.Bin027	S10.Bin129	S12.Bin036	S14.Bin031	S15.Bin039	S15.Bin066	S15.Bin083	S18.Bin011	S20.Bin068	S20.Bin121	S20.Bin143	S20.Bin200	S22.Bin143	S23.Bin075	S23.Bin123	S24.Bin023	S24.Bin046	S24.Bin080	S24.Bin096	S24.Bin131	S25.Bin024	S25.Bin074	S25.Bin111	S25.Bin115	S25.Bin119	S25.Bin185
cdhC,acsB	acetyl-CoA synthase	EC:2.3.1.169	K14138	1	1	1	1	1	1	1	1	1	1	1	1	1	1	1	1	1	1	1	1	1	2	1	1	1	1	1	1	1	1	1	1	1	2	1	1	2	1
cooS, acsA	carbon-monoxide dehydrogenase catalytic subunit	EC:1.2.7.4	K00198	3	2	2	2	1	1	2	3	2	3	1	4	1	2	2	2	3	3	1	2	3	2	4	3	3	4	4	1	3	2	2	1	2	3	2	3	3	1
cooF	carbon-monoxide dehydrogenase iron sulfur subunit	EC:1.2.7.4	K00196	0	1	1	2	1	2	1	2	1	2	0	3	1	0	0	1	2	0	1	0	2	1	2	1	0	1	3	1	2	2	1	2	1	1	3	2	2	3
coxL	carbon-monoxide dehydrogenase large subunit	EC:1.2.7.4	K03520	0	0	0	0	0	0	0	0	0	0	0	1	0	0	0	1	0	0	1	0	0	0	2	0	0	1	1	0	0	0	0	0	0	1	1	3	1	0
coxS	carbon-monoxide dehydrogenase small subunit	EC:1.2.7.4	K03518	1	0	0	2	0	0	0	0	0	0	1	4	0	0	0	3	0	1	1	1	0	3	2	1	0	1	3	0	0	0	4	1	1	1	2	5	2	0
coxM	carbon-monoxide dehydrogenase medium subunit	EC:1.2.7.4	K03519	0	0	0	1	0	0	0	0	0	0	1	3	0	0	0	2	0	0	1	0	0	4	2	1	0	1	2	0	0	0	2	1	0	0	2	2	2	1
cdhE, acsC	acetyl-CoA decarbonylase/synthase complex subunit gamma	EC:2.1.1.245	K00197	4	2	2	4	1	0	3	2	2	1	2	2	2	3	5	4	4	3	2	3	3	2	4	1	4	4	4	1	3	3	2	0	2	6	3	1	3	1
cdhD, acsD	acetyl-CoA decarbonylase/synthase complex subunit delta	EC:2.1.1.245	K00194	1	1	0	1	1	1	1	1	1	1	1	1	1	1	1	1	1	2	1	1	1	1	1	0	1	1	1	0	1	1	1	0	1	1	0	0	0	1
acsE	5-methyltetrahydrofolate corrinoid/iron sulfur protein methyltransferase	EC:2.1.1.258	K15023	1	1	2	1	0	1	1	1	2	2	0	1	2	2	1	2	2	2	0	1	1	1	2	1	1	1	2	1	1	1	1	2	1	2	2	0	2	1
fdhA	formate dehydrogenase (NADP+) alpha subunit	EC:1.17.1.10	K05299	0	0	0	1	0	0	2	2	2	1	1	1	1	2	3	1	1	1	1	0	1	1	3	1	2	2	1	1	2	2	5	1	3	2	1	1	1	1
fdhB	formate dehydrogenase (NADP+) beta subunit	EC:1.17.1.10	K15022	0	2	0	0	1	0	0	0	1	0	0	1	0	0	0	0	0	1	0	1	0	0	0	0	0	0	1	0	0	0	1	0	0	0	0	0	0	0
folD	methylenetetrahydrofolate dehydrogenase (NADP+) / methenyltetrahydrofolate cyclohydrolase	EC:1.5.1.5 3.5.4.9	K01491	2	1	1	1	1	1	1	1	1	1	0	1	2	1	1	1	1	1	1	0	1	1	1	1	1	1	1	1	1	1	1	1	0	1	1	0	1	0
fhs	formate-tetrahydrofolate ligase	EC:6.3.4.3	K01938	1	0	1	1	0	1	1	1	1	1	1	1	1	2	1	1	1	1	1	1	1	1	1	1	1	1	1	1	1	1	1	1	1	1	1	1	1	0
metF, MTHFR	methylenetetrahydrofolate reductase (NADPH)	EC:1.5.1.20	K00297	5	4	2	4	1	1	4	2	2	3	2	6	5	7	5	8	1	1	2	4	1	5	4	1	5	2	7	1	4	4	4	3	3	7	6	0	7	1
ackA	acetate kinase	EC:2.7.2.1	K00925	1	0	0	0	0	0	1	0	1	0	1	1	1	0	0	1	0	0	1	1	0	0	0	0	0	0	0	0	0	0	0	1	1	1	1	2	2	0
Genes in red represent the marker genes in this carbon fixation pathway.
Both carbon-monoxide dehydrogenase catalytic subunit (acsA) and acetyl-CoA synthase (acsB) are needed.
The number of genes assigned to the rTCA pathway
Gene	Product	EC number	KO	S02.Bin029	S02.Bin034	S03.Bin072	S06.Bin036	S06.Bin215	S06.Bin221	S08.Bin137	S08.Bin162	S10.Bin075	S10.Bin132	S15.Bin067	S20.Bin094	S23.Bin013	S24.Bin071
aclA	ATP-citrate lyase alpha-subunit	EC:2.3.3.8	K15230	1	0	1	1	1	1	0	0	1	0	1	1	0	1
aclB	ATP-citrate lyase beta-subunit	EC:2.3.3.8	K15231	1	0	1	1	1	1	0	0	1	0	1	1	0	1
ACLY	ATP citrate (pro-S)-lyase	EC:2.3.3.8	K01648	0	0	0	0	0	0	1	3	0	1	0	0	2	0
ccsA	citryl-CoA synthetase large subunit	EC:6.2.1.18	K15232	0	1	0	0	0	0	0	0	0	0	0	0	0	0
ccsB	citryl-CoA synthetase small subunit	EC:6.2.1.18	K15233	0	0	0	0	0	0	0	0	0	0	0	0	0	0
ccl	citryl-CoA lyase	EC:4.1.3.34	K15234	0	0	0	0	0	0	0	0	0	0	0	0	0	0
citE	citrate lyase subunit beta / citryl-CoA lyase	EC:4.1.3.34	K01644	1	1	1	0	0	1	0	1	0	1	1	0	0	0
mdh	malate dehydrogenase	EC:1.1.1.37	K00024	1	0	1	0	1	1	0	1	0	1	2	1	1	2
mqo	malate dehydrogenase (qui0)	EC:1.1.5.4	K00116	0	0	1	0	0	0	0	0	0	0	1	1	0	0
ACO, acnA	aconitate hydratase	EC:4.2.1.3	K01681	0	2	0	2	1	0	1	1	1	1	0	0	1	2
acnB	aconitate hydratase 2 / 2-methylisocitrate dehydratase	EC:4.2.1.3 4.2.1.99	K01682	1	0	1	0	0	1	0	0	0	0	1	1	0	0
IDH1, IDH2, icd	isocitrate dehydrogenase	EC:1.1.1.42	K00031	1	1	2	1	1	3	1	3	1	3	1	1	2	1
IDH3	Isocitrate dehydrogenase (NAD(+))	EC:1.1.1.41	K00030	0	1	0	0	0	0	0	0	0	0	0	0	0	0
por, nifJ	pyruvate-ferredoxin/flavodoxin oxidoreductase	EC:1.2.7.1 1.2.7.-	K03737	1	1	0	0	1	0	1	1	0	1	0	0	1	0
porA	pyruvate ferredoxin oxidoreductase alpha subunit	EC:1.2.7.1	K00169	1	0	1	0	0	3	0	0	0	0	1	1	0	1
porB	pyruvate ferredoxin oxidoreductase beta subunit	EC:1.2.7.1	K00170	1	0	1	0	0	3	0	0	0	0	1	1	0	1
porG	pyruvate ferredoxin oxidoreductase gamma subunit	EC:1.2.7.1	K00172	1	0	1	0	0	3	0	0	0	0	1	1	0	0
korA, oorA, oforA	2-oxoglutarate/2-oxoacid ferredoxin oxidoreductase subunit alpha	EC:1.2.7.3 1.2.7.11	K00174	1	3	1	2	3	1	1	2	2	2	1	1	2	3
korB, oorB, oforB	2-oxoglutarate/2-oxoacid ferredoxin oxidoreductase subunit beta	EC:1.2.7.3 1.2.7.11	K00175	1	3	1	2	3	1	0	2	1	2	1	2	2	3
korD, oorD	2-oxoglutarate ferredoxin oxidoreductase subunit delta	EC:1.2.7.3	K00176	1	2	1	1	1	0	0	1	0	1	1	0	1	2
korC, oorC	2-oxoglutarate ferredoxin oxidoreductase subunit gamma	EC:1.2.7.3	K00177	1	2	1	0	1	0	0	1	0	1	1	1	0	4
sucD	succinyl-CoA synthetase alpha subunit	EC:6.2.1.5	K01902	1	2	1	1	1	0	0	1	1	1	1	0	1	1
sucC	succinyl-CoA synthetase beta subunit	EC:6.2.1.5	K01903	1	1	1	1	0	0	1	1	1	1	1	0	1	1
frdA	fumarate reductase flavoprotein subunit	EC:1.3.5.4	K00244	0	1	1	0	0	0	0	0	0	0	0	1	0	0
frdB	fumarate reductase iron-sulfur subunit	EC:1.3.5.4	K00245	1	1	2	0	0	1	0	0	0	0	1	1	0	0
frdC	fumarate reductase subunit C	EC:1.3.5.4	K00246	0	1	1	0	0	0	0	0	0	0	0	1	0	0
frdD	fumarate reductase subunit D	EC:1.3.5.4	K00247	0	0	0	0	0	0	0	0	0	0	0	0	0	0
sdhA, frdA	succinate dehydrogenase / fumarate reductase, flavoprotein subunit	EC:1.3.5.1 1.3.5.4	K00239	3	1	3	1	1	4	1	1	1	1	4	0	1	1
sdhB, frdB	succinate dehydrogenase / fumarate reductase, iron-sulfur subunit	EC:1.3.5.1 1.3.5.4	K00240	1	1	1	1	1	3	1	1	0	1	1	1	1	1
sdhC, frdC	succinate dehydrogenase / fumarate reductase, cytochrome b subunit	EC:1.3.5.1 1.3.5.4	K00241	1	1	1	1	1	1	0	1	0	1	3	0	1	0
sdhD, frdD	succinate dehydrogenase / fumarate reductase, membrane anchor subunit	EC:1.3.5.1 1.3.5.4	K00242	0	0	0	0	0	0	0	1	0	1	0	0	1	0
tfrA	fumarate reductase (CoM/CoB) subunit A	EC:1.3.4.1	K18209	0	1	0	0	0	0	0	0	0	0	0	0	0	0
tfrB	fumarate reductase (CoM/CoB) subunit B	EC:1.3.4.1	K18210	0	0	0	0	0	0	0	0	0	0	0	0	0	0
frdE	NADH-dependent fumarate reductase subunit E	EC:1.3.1.6	K18560	0	0	0	0	0	0	0	0	0	0	0	0	0	0
fumA, fumB	fumarate hydratase, class I	EC:4.2.1.2	K01676	0	1	0	0	0	0	0	0	1	0	0	0	0	0
fumA	fumarate hydratase subunit alpha	EC:4.2.1.2	K01677	0	0	0	0	0	0	0	0	0	0	0	0	0	0
fumB	fumarate hydratase subunit beta	EC:4.2.1.2	K01678	0	0	0	0	0	0	0	0	0	0	0	0	0	0
fumC	fumarate hydratase, class II	EC:4.2.1.2	K01679	2	0	1	0	1	0	0	1	0	0	1	1	1	0
pps, ppsA	pyruvate, water dikinase/putative phosphoenolpyruvate synthase	EC:2.7.9.2	K01007	2	3	0	1	1	0	1	2	4	3	1	0	3	6
ppc	phosphoenolpyruvate carboxylase	EC:4.1.1.31	K01595	0	1	0	0	0	0	0	2	0	2	1	0	0	0
Genes in red represent the marker genes in this carbon fixation pathway.
Three criteria are essential: (i) one subunit of the fumarate reductase (frd), (ii) one subunit of the 2-oxoglutarate/2-oxoacid ferredoxin oxidoreductase (kor), (iii) one subunit of ATP-critate lyase (acl/ACLY) or cooccurrence of citryl-CoA synthetase (ccs) and citryl-CoA lyase (ccl/citE).
The number of genes assigned to the 3-HP bicycle
Gene	Product	EC number	KO	S07.Bin085	S07.Bin148	S08.Bin039	S09.Bin022
accB, bccP	acetyl-CoA carboxylase biotin carboxyl carrier protein	EC:6.4.1.2	K02160	1	1	1	1
accC	acetyl-CoA carboxylase, biotin carboxylase subunit	EC:6.4.1.2	K01961	2	2	2	2
accA	acetyl-CoA carboxylase carboxyl transferase subunit alpha	EC:6.4.1.2	K01962	1	1	1	1
accD	acetyl-CoA carboxylase carboxyl transferase subunit beta	EC:6.4.1.2	K01963	1	1	1	0
PCCA, pccA	propionyl-CoA carboxylase alpha chain	EC:6.4.1.3	K01965	0	0	0	1
PCCB, pccB	propionyl-CoA carboxylase beta chain	EC:6.4.1.3	K01966	1	1	1	0
	propionyl-CoA carboxylase beta chain/3-methylcrotonyl-CoA carboxylase beta subunit	EC:6.4.1.4	K01969	1	1	1	2
mcr	malonyl-CoA reductase / 3-hydroxypropionate dehydrogenase (NADP+)	EC:1.2.1.75 1.1.1.298	K14468	1	1	1	1
K14469	acrylyl-CoA reductase (NADPH) / 3-hydroxypropionyl-CoA dehydratase / 3-hydroxypropionyl-CoA synthetase	EC:1.3.1.84 4.2.1.116 6.2.1.36	K14469	1	1	1	1
MCEE, epi	methylmalonyl-CoA/ethylmalonyl-CoA epimerase	EC:5.1.99.1	K05606	1	1	2	1
MUT	methylmalonyl-CoA mutase	EC:5.4.99.2	K01847	0	0	0	0
mcmA1	methylmalonyl-CoA mutase, N-terminal domain	EC:5.4.99.2	K01848	2	2	2	3
mcmA2	methylmalonyl-CoA mutase, C-terminal domain	EC:5.4.99.2	K01849	1	1	1	1
smtA1	succinyl-CoA:(S)-malate CoA-transferase subunit A	EC:2.8.3.22	K14471	1	1	1	1
smtB	succinyl-CoA:(S)-malate CoA-transferase subunit B	EC:2.8.3.22	K14472	1	1	1	1
sdhA, frdA	succinate dehydrogenase / fumarate reductase, flavoprotein subunit	EC:1.3.5.1 1.3.5.4	K00239	1	1	1	1
sdhB, frdB	succinate dehydrogenase / fumarate reductase, iron-sulfur subunit	EC:1.3.5.1 1.3.5.4	K00240	1	2	1	1
sdhC, frdC	succinate dehydrogenase / fumarate reductase, cytochrome b subunit	EC:1.3.5.1 1.3.5.4	K00241	1	1	1	1
sdhD, frdD	succinate dehydrogenase / fumarate reductase, membrane anchor subunit	EC:1.3.5.1 1.3.5.4	K00242	0	0	0	0
fumA, fumB	fumarate hydratase, class I	EC:4.2.1.2	K01676	1	1	1	0
fumC	fumarate hydratase, class II	EC:4.2.1.2	K01679	0	0	0	0
mcl	malyl-CoA/(S)-citramalyl-CoA lyase	EC:4.1.3.24 4.1.3.25	K08691	1	1	1	1
mch, mcd	2-methylfumaryl-CoA hydratase/MaoC domain-containing protein	EC:4.2.1.148	K14449	1	1	1	1
mct	2-methylfumaryl-CoA isomerase	EC:5.4.1.3	K14470	1	1	1	1
meh	3-methylfumaryl-CoA hydratase	EC:4.2.1.153	K09709	1	1	1	1
Genes in red represent the marker genes in this carbon fixation pathway.
Three essential genes are needed, mcr encoding malonyl-CoA reductase / 3-hydroxypropionate dehydrogenase (NADP+), K14469 encoding acrylyl-CoA reductase (NADPH) / 3-hydroxypropionyl-CoA dehydratase / 3-hydroxypropionyl-CoA synthetase and mcl encoding malyl-CoA/(S)-citramalyl-CoA lyase
The number of genes assigned to the rGly pathway
Gene	Product	EC number	KO	S02.Bin004	S02.Bin034	S04.Bin021	S06.Bin013	S06.Bin014	S06.Bin036	S06.Bin039	S06.Bin044	S06.Bin063	S06.Bin099	S06.Bin119	S06.Bin146	S06.Bin158	S06.Bin219	S07.Bin054	S07.Bin180	S08.Bin039	S08.Bin136	S08.Bin137	S08.Bin157	S08.Bin162	S09.Bin175	S09.Bin188	S10.Bin064	S10.Bin075	S10.Bin091	S10.Bin132	S11.Bin079	S14.Bin031	S15.Bin066	S15.Bin083	S18.Bin088	S19.Bin083	S20.Bin006	S20.Bin121	S20.Bin143	S22.Bin020	S23.Bin075	S23.Bin089	S23.Bin123	S24.Bin096	S24.Bin137	S24.Bin162	S25.Bin013	S25.Bin111	S25.Bin115
fdhA	formate dehydrogenase (NADP+) alpha subunit	EC:1.17.1.10	K05299	0	1	0	0	2	0	0	0	0	0	0	1	0	0	2	0	0	1	0	0	0	1	1	1	0	0	1	0	1	1	0	1	0	0	1	3	1	2	0	1	5	0	2	0	1	1
fdhB	formate dehydrogenase (NADP+) beta subunit	EC:1.17.1.10	K15022	0	0	0	0	0	0	0	0	0	0	0	0	0	0	1	0	0	0	0	0	0	0	1	0	0	0	1	0	0	0	0	0	0	0	1	0	1	0	0	1	1	0	0	0	0	0
FDH	formate dehydrogenase	EC:1.17.1.9	K00122	0	0	3	1	0	0	0	0	1	0	1	0	1	0	0	0	0	0	0	0	0	0	0	0	0	0	0	0	0	0	0	0	0	1	1	0	0	1	0	0	0	0	0	0	0	0
fdoG, fdhF, fdwA	formate dehydrogenase major subunit	EC:1.17.1.9	K00123	0	1	4	2	1	1	2	3	1	2	3	6	3	1	3	1	2	3	2	3	1	6	2	1	2	4	7	3	4	1	1	4	2	1	3	8	5	7	1	5	4	1	7	2	8	1
fdoH, fdsB	formate dehydrogenase iron-sulfur subunit	EC:1.17.1.9	K00124	1	1	1	1	0	0	2	1	0	0	1	1	1	1	1	0	0	5	0	0	0	2	6	0	1	1	2	2	4	3	0	0	0	0	5	5	3	5	1	7	4	1	4	0	4	0
fdhB	formate dehydrogenase (coenzyme F420) beta subunit	EC:1.17.98.3 1.8.98.6	K00125	0	0	0	0	0	0	0	0	0	0	0	1	0	0	2	0	0	0	0	0	0	2	2	0	0	0	0	1	2	0	0	0	0	0	1	2	2	1	0	2	5	0	3	0	1	0
fdoI, fdsG	formate dehydrogenase subunit gamma		K00127	1	0	2	1	0	0	3	1	0	0	2	1	0	0	0	0	0	0	0	0	0	0	0	0	0	1	0	0	0	0	0	0	0	0	1	3	0	4	1	0	0	1	0	0	0	0
fdhD	FdhD protein		K02379	0	0	1	1	0	0	0	1	0	1	0	1	0	0	1	0	1	1	0	0	1	0	1	0	0	1	0	0	1	0	0	1	0	1	1	1	1	1	0	3	1	1	1	0	1	0
fdhE	FdhE protein		K02380	0	0	0	0	0	0	0	0	0	0	0	0	0	0	0	0	0	0	0	0	0	0	0	0	0	0	0	0	0	0	0	0	0	0	1	1	1	1	0	1	0	0	0	0	1	0
fhs	formate:THF ligase/formate--tetrahydrofolate ligase	EC:6.3.4.3	K01938	1	1	1	1	1	2	3	1	1	1	2	1	1	1	1	1	1	1	1	1	1	1	1	1	1	1	1	1	1	1	1	1	1	1	1	1	1	1	1	1	1	1	1	1	1	1
folD	methenyl-THF cyclohydrolase/methylene-THF dehydrogenase/methylenetetrahydrofolate dehydrogenase (NADP+) / methenyltetrahydrofolate cyclohydrolase	EC:1.5.1.5 3.5.4.9	K01491	1	1	1	1	0	2	1	2	2	0	1	1	1	1	1	1	1	1	1	1	1	1	1	1	1	1	1	0	1	1	1	1	1	1	1	1	1	1	2	1	1	1	1	0	1	0
gcvH	lipoate-binding protein/glycine cleavage system H protein		K02437	1	1	1	1	0	1	1	3	1	1	1	3	1	1	1	1	2	1	1	0	0	4	3	1	1	1	1	3	3	2	1	1	1	1	3	4	1	3	1	3	1	1	1	1	3	1
gcvP, gcvG	glycine dehydrogenase	EC:1.4.4.2	K00281	0	0	2	0	1	0	0	0	0	1	2	0	1	0	0	1	0	0	0	1	0	0	0	1	0	1	0	0	0	0	0	0	1	0	0	0	0	0	1	0	0	1	0	0	0	0
gcvPA	glycine dehydrogenase subunit 1	EC:1.4.4.2	K00282	1	1	0	3	0	1	2	1	2	0	0	1	0	1	1	0	2	1	1	0	1	2	1	0	1	0	1	1	1	0	1	2	0	1	1	1	1	1	0	1	1	0	1	1	1	1
gcvPB	glycine dehydrogenase subunit 2	EC:1.4.4.2	K00283	2	1	0	2	0	1	1	1	2	0	0	1	0	1	0	0	2	1	1	0	1	2	1	0	1	0	1	1	1	2	1	2	0	0	0	1	1	1	0	1	1	0	1	2	1	1
gcvT,AMT	aminomethyltransferase	EC:2.1.2.10	K00605	2	1	1	3	1	1	3	2	1	1	1	1	2	1	1	1	1	1	1	0	1	1	1	0	0	2	1	0	1	0	1	1	1	0	3	1	1	1	1	1	2	4	2	1	1	1
lpd	dihydrolipoyl dehydrogenase/dihydrolipoamide dehydrogenase	EC:1.8.1.4	K00382	0	2	4	2	1	2	2	2	2	1	5	0	2	1	6	4	3	4	3	4	2	3	3	2	1	1	5	1	3	2	3	1	2	0	3	3	1	4	2	1	1	2	3	1	3	3
glyA	serine hydroxymethyltransferase	EC:2.1.2.1	K00600	1	1	1	0	1	1	1	0	1	1	1	1	1	1	0	1	2	1	2	0	2	1	1	0	1	2	1	1	1	0	1	1	1	2	1	2	1	1	1	1	0	1	1	1	1	1
SDS, SDH, CHA1	L-serine/L-threonine ammonia-lyase	EC:4.3.1.17 4.3.1.19	K17989	0	0	0	0	0	0	0	0	0	0	0	1	0	0	0	0	0	0	0	0	0	0	0	0	0	0	0	0	0	0	0	0	0	0	0	0	0	0	0	0	0	0	0	0	0	0
sdaA, sdaB, tdcG	L-serine dehydratase/serine deaminase	EC:4.3.1.17	K01752	0	0	0	1	0	0	0	1	1	0	0	0	0	0	0	0	3	0	0	1	3	1	0	0	0	1	0	0	0	0	3	0	1	0	0	0	1	0	1	0	1	1	0	1	0	2
ilvA, tdcB	threonine dehydratase	EC:4.3.1.19	K01754	0	0	4	5	0	0	0	2	0	2	3	0	3	1	2	1	2	1	2	3	1	0	0	2	0	4	2	0	0	0	1	0	1	0	0	2	1	2	1	0	0	5	1	1	0	0
Genes in red represent the marker genes in this carbon fixation pathway.
Three criteria are essential, (i) one subunit of glycine dehydrogenase (gcv), (ii) formate:THF ligase/formate-tetrahydrofolate ligase (fhs), (iii) one subunit of formate dehydrogenase (fdh).
[truncated: 1 more columns]

## Sheet: c) MAGs characteristics
Data Set S1c Summary of genomic characteristics of putative autotrophic microbes recovered from metagenomes
Bin ID	Genome size (bp)	No. of scaffolds	GC content (%)	Completeness (%)	Contamination (%)	No. of predicted genes	KEGG (%)	EggNOG (%)	NCBI-nr (%)	No. of rRNAs (16S, 5S, 23S)	No. of tRNAs	GTDB_Taxonomy
S01.Bin004	2784081	496	42.949	70.17	0.97	3007	1,745 (58.03)	2,212 (73.56)	1,489 (49.52)	0,0,0	33	d__Bacteria;p__Desulfobacterota;c__Desulfobacteria;o__Desulfobacterales;f__JAABPS01;g__JAABPS01;s__JAABPS01 sp011391835
S01.Bin058	3535289	467	69.0724	80.21	0	3600	2,060 (57.22)	2,925 (81.25)	2,648 (73.56)	0,0,0	31	d__Bacteria;p__Proteobacteria;c__Gammaproteobacteria;o__Burkholderiales;f__Burkholderiaceae;g__Rubrivivax;s__Rubrivivax sp011391855
S01.Bin065	2369255	554	62.081	61.78	0.67	2565	1,589 (61.95)	1,989 (77.54)	1,419 (55.32)	1,0,0	25	d__Bacteria;p__Desulfobacterota;c__Desulfobacteria;o__Desulfobacterales;f__UBA2174;g__;s__
S01.Bin068	2798879	87	57.286	92.26	1.19	2607	1,329 (50.98)	1,948 (74.72)	1,443 (55.35)	0,1,0	43	d__Bacteria;p__Desulfobacterota;c__Desulfobulbia;o__Desulfobulbales;f__Desulfobulbaceae;g__Electronema;s__Electronema sp011391865
S02.Bin004	3067125	380	58.9289	84.29	0	2714	1,296 (47.75)	1,935 (71.30)	1,405 (51.77)	0,0,0	38	d__Bacteria;p__Verrucomicrobiota;c__Kiritimatiellae;o__CAIKKV01;f__CAITUY01;g__JAABPW01;s__JAABPW01 sp011391785
S02.Bin016	2176108	119	60.4596	95.17	0.76	2271	1,428 (62.88)	2,015 (88.73)	1,739 (76.57)	1,0,0	38	d__Bacteria;p__Proteobacteria;c__Gammaproteobacteria;o__Burkholderiales;f__Burkholderiaceae;g__Hydrogenophaga;s__Hydrogenophaga sp011391745
S02.Bin029	2144628	184	41.137	89.48	0.61	2290	1,259 (54.98)	1,917 (83.71)	1,176 (51.35)	1,1,1	37	d__Bacteria;p__Campylobacterota;c__Campylobacteria;o__Campylobacterales;f__Sulfurimonadaceae;g__Sulfuricurvum;s__Sulfuricurvum sp011391735
S02.Bin032	1526321	303	51.9105	63.53	0.65	1917	923 (48.15)	1,378 (71.88)	1,166 (60.82)	1,0,0	21	d__Archaea;p__Halobacteriota;c__Methanosarcinia;o__Methanotrichales;f__Methanotrichaceae;g__Methanothrix;s__Methanothrix sp011391755
S02.Bin034	3666036	107	47.6131	100	0	3273	1,996 (60.98)	2,789 (85.21)	2,319 (70.85)	1,1,1	45	d__Bacteria;p__Desulfobacterota;c__Desulfobacteria;o__Desulfobacterales;f__Desulfobacteraceae;g__Desulfobacter;s__Desulfobacter postgatei
S02.Bin041	2815524	116	44.2704	95	0	2712	1,782 (65.71)	2,183 (80.49)	1,404 (51.77)	1,0,0	49	d__Bacteria;p__Desulfobacterota;c__Desulfobacteria;o__Desulfobacterales;f__RPRI01;g__RPRI01;s__RPRI01 sp011391695
S03.Bin061	2737394	167	60.8167	89.93	0	2711	1,926 (71.04)	2,393 (88.27)	2,111 (77.87)	0,1,1	32	d__Bacteria;p__Proteobacteria;c__Gammaproteobacteria;o__Burkholderiales;f__Burkholderiaceae;g__Rhodoferax;s__Rhodoferax sp011391645
S03.Bin072	2345929	77	35.8039	93.54	0.41	2345	1,493 (63.67)	1,841 (78.51)	1,554 (66.27)	1,1,0	36	d__Bacteria;p__Campylobacterota;c__Campylobacteria;o__Campylobacterales;f__Sulfurimonadaceae;g__Sulfurimonas;s__Sulfurimonas sp011391635
S03.Bin073	1641388	311	61.3074	52.93	0	1799	1,226 (68.15)	1,650 (91.72)	1,115 (61.98)	0,0,0	16	d__Bacteria;p__Proteobacteria;c__Gammaproteobacteria;o__Burkholderiales;f__Thiobacillaceae;g__Thiobacillus;s__Thiobacillus sp011391655
S04.Bin010	3353733	1068	66.5495	43.7	0.68	3820	1,959 (51.28)	3,171 (83.01)	2,433 (63.69)	1,0,0	26	d__Bacteria;p__Proteobacteria;c__Gammaproteobacteria;o__Burkholderiales;f__Burkholderiaceae;g__;s__
S04.Bin021	3369909	126	64.2928	96.69	0	3260	2,184 (66.99)	2,804 (86.01)	2,531 (77.64)	1,1,1	40	d__Bacteria;p__Proteobacteria;c__Gammaproteobacteria;o__Burkholderiales;f__Burkholderiaceae;g__JAABQG01;s__JAABQG01 sp011391595
S05.Bin005	1679462	212	66.6	74.7	0	1755	1,189 (67.75)	1,483 (84.50)	1,191 (67.86)	0,0,0	19	d__Bacteria;p__Desulfobacterota_E;c__MBNT15;o__MBNT15;f__MBNT15;g__CG2-30-66-27;s__CG2-30-66-27 sp011391555
S05.Bin014	3057064	312	61.7779	84.34	0	3108	2,146 (69.05)	2,698 (86.81)	2,366 (76.13)	0,0,0	30	d__Bacteria;p__Proteobacteria;c__Gammaproteobacteria;o__Burkholderiales;f__Burkholderiaceae;g__Rhodoferax;s__Rhodoferax sp011391545
S05.Bin020	3763836	986	65.2739	69.78	0.55	4339	2,570 (59.23)	3,867 (89.12)	3,325 (76.63)	0,0,0	27	d__Bacteria;p__Proteobacteria;c__Gammaproteobacteria;o__Burkholderiales;f__Burkholderiaceae;g__Hydrogenophaga;s__
S05.Bin024	3231541	68	66.497	87.93	0	3070	2,024 (65.93)	2,642 (86.06)	2,449 (79.77)	1,1,1	35	d__Bacteria;p__Proteobacteria;c__Gammaproteobacteria;o__Burkholderiales;f__Burkholderiaceae;g__Hydrogenophaga;s__Hydrogenophaga sp011391495
S06.Bin007	2151303	269	58.5126	50.7	1.01	2262	1,390 (61.45)	2,010 (88.86)	1,683 (74.40)	0,1,1	23	d__Bacteria;p__Proteobacteria;c__Gammaproteobacteria;o__Burkholderiales;f__Burkholderiaceae;g__Rhodoferax;s__
S06.Bin013	2748997	524	58.1	73	0.19	2954	1,545 (52.30)	2,460 (83.28)	1,645 (55.69)	1,1,1	17	d__Bacteria;p__Proteobacteria;c__Gammaproteobacteria;o__Woeseiales;f__Woeseiaceae;g__UBA1847;s__
S06.Bin014	2049962	307	56.187	68.35	0.05	2212	1,011 (45.71)	1,514 (68.44)	1,074 (48.55)	0,0,0	25	d__Bacteria;p__Nitrospirota;c__Nitrospiria;o__Nitrospirales;f__Nitrospiraceae;g__Palsa-1315;s__Palsa-1315 sp011391455
S06.Bin036	2205810	624	63.3683	43.24	0	2586	1,217 (47.06)	1,637 (63.30)	1,156 (44.70)	0,0,0	18	d__Bacteria;p__Elusimicrobiota;c__Elusimicrobia;o__Elusimicrobiales;f__UBA9959;g__UBA9959;s__
S06.Bin039	2918700	872	70.9993	54.06	0	3087	1,509 (48.88)	2,143 (69.42)	1,197 (38.78)	0,0,0	17	d__Bacteria;p__Acidobacteriota;c__Thermoanaerobaculia;o__Thermoanaerobaculales;f__;g__;s__
S06.Bin044	3539325	293	65.8308	85.46	3.49	3426	1,806 (52.71)	2,740 (79.98)	1,920 (56.04)	0,0,0	32	d__Bacteria;p__Proteobacteria;c__Gammaproteobacteria;o__Steroidobacterales;f__Steroidobacteraceae;g__RPQJ01;s__RPQJ01 sp011391405
S06.Bin063	1081526	206	60.586	53.83	0	1230	647 (52.60)	863 (70.16)	699 (56.83)	0,1,0	24	d__Archaea;p__Thermoplasmatota;c__Thermoplasmata;o__UBA10834;f__UBA10834;g__UBA9653;s__UBA9653 sp011391345
S06.Bin070	5336683	1283	64.2943	71.71	0	6264	3,619 (57.77)	4,944 (78.93)	4,201 (67.07)	0,0,0	60	d__Bacteria;p__Proteobacteria;c__Alphaproteobacteria;o__Rhodobacterales;f__Rhodobacteraceae;g__Tabrizicola;s__
S06.Bin099	2082542	407	67.9887	67.71	0.24	2469	1,439 (58.28)	2,012 (81.49)	1,504 (60.92)	0,0,0	28	d__Bacteria;p__Proteobacteria;c__Gammaproteobacteria;o__Burkholderiales;f__SG8-39;g__JAABQT01;s__JAABQT01 sp011391295
S06.Bin110	3348148	299	63.9422	81.9	0	3491	2,314 (66.28)	3,181 (91.12)	2,195 (62.88)	0,1,1	42	d__Bacteria;p__Proteobacteria;c__Gammaproteobacteria;o__Burkholderiales;f__Thiobacillaceae;g__Thiobacillus;s__Thiobacillus sp011391285
S06.Bin117	3293893	60	56.5696	95.15	0	3264	2,016 (61.76)	2,567 (78.65)	2,141 (65.59)	1,1,1	37	d__Bacteria;p__Proteobacteria;c__Gammaproteobacteria;o__Burkholderiales;f__Rhodocyclaceae;g__Azonexus;s__Azonexus sp011391255
S06.Bin119	3270930	317	70.1516	82.04	0	3304	1,886 (57.08)	2,687 (81.33)	2,157 (65.28)	1,1,1	25	d__Bacteria;p__Proteobacteria;c__Gammaproteobacteria;o__Burkholderiales;f__UKL13-2;g__FEB-7;s__FEB-7 sp011391275
S06.Bin133	2330419	102	60.2139	80.2	0	2383	1,280 (53.71)	1,950 (81.83)	1,631 (68.44)	0,1,1	33	d__Bacteria;p__Proteobacteria;c__Gammaproteobacteria;o__Burkholderiales;f__Rhodocyclaceae;g__UBA2250;s__UBA2250 sp011391215
S06.Bin146	3002255	298	50.3379	84.72	0.89	2960	1,812 (61.22)	2,394 (80.88)	1,419 (47.94)	0,1,1	32	d__Bacteria;p__Desulfobacterota;c__Desulfobulbia;o__Desulfobulbales;f__Desulfocapsaceae;g__Desulforhopalus;s__Desulforhopalus sp011391225
S06.Bin152	1763280	115	44.0724	87.65	0	1794	1,264 (70.46)	1,528 (85.17)	1,490 (83.05)	1,0,0	25	d__Bacteria;p__Proteobacteria;c__Gammaproteobacteria;o__Burkholderiales;f__Methylophilaceae;g__Methylotenera_A;s__Methylotenera_A sp011391175
S06.Bin154	3718174	412	65.0315	81.29	0	3780	2,356 (62.33)	3,164 (83.70)	2,747 (72.67)	0,0,0	46	d__Bacteria;p__Proteobacteria;c__Gammaproteobacteria;o__Burkholderiales;f__Burkholderiaceae;g__JAABQG01;s__JAABQG01 sp011391155
S06.Bin158	3989812	626	66	79.8	0	4200	2,451 (58.36)	3,639 (86.64)	2,681 (63.83)	0,0,0	33	d__Bacteria;p__Proteobacteria;c__Gammaproteobacteria;o__Burkholderiales;f__SG8-39;g__JAABRB01;s__JAABRB01 sp011391185
S06.Bin191	2832249	568	58.8	52.9	0	3163	2,006 (63.42)	2,840 (89.79)	2,429 (76.79)	1,0,0	20	d__Bacteria;p__Proteobacteria;c__Gammaproteobacteria;o__Burkholderiales;f__Burkholderiaceae;g__JAABRC01;s__JAABRC01 sp011391115
S06.Bin195	5770840	140	46.0539	91.76	1.67	4915	1,658 (33.73)	3,098 (63.03)	2,270 (46.19)	1,1,1	44	d__Bacteria;p__Proteobacteria;c__Gammaproteobacteria;o__Beggiatoales;f__Beggiatoaceae;g__JAABRD01;s__JAABRD01 sp011391085
S06.Bin197	4814423	168	35.6542	98.03	0.44	4594	2,210 (48.11)	3,200 (69.66)	2,728 (59.38)	1,1,1	37	d__Bacteria;p__Cyanobacteria;c__Cyanobacteriia;o__Cyanobacteriales;f__JAABRE01;g__JAABRE01;s__JAABRE01 sp011391125
S06.Bin215	2253199	103	34.9069	83.46	0	1922	955 (49.69)	1,419 (73.83)	1,291 (67.17)	0,1,1	26	d__Bacteria;p__Bacteroidota;c__Bacteroidia;o__Flavobacteriales;f__Flavobacteriaceae;g__GCA-2747695;s__GCA-2747695 sp011391075
S06.Bin219	2072830	289	65.3801	49.62	0	2182	1,132 (51.88)	1,781 (81.62)	1,123 (51.47)	0,1,1	31	d__Bacteria;p__Proteobacteria;c__Alphaproteobacteria;o__Sphingomonadales;f__Sphingomonadaceae;g__Sandarakinorhabdus;s__
S06.Bin221	1740769	110	41.609	91.65	0	1827	1,079 (59.06)	1,464 (80.13)	1,206 (66.01)	0,0,0	34	d__Bacteria;p__Campylobacterota;c__Campylobacteria;o__Campylobacterales;f__Sulfurovaceae;g__Sulfurovum;s__Sulfurovum sp011391015
S07.Bin028	3108536	266	43.8	89.8	0	3931	2,177 (55.38)	3,198 (81.35)	2,333 (59.35)	0,2,1	43	d__Bacteria;p__Desulfobacterota;c__Desulfobacteria;o__Desulfobacterales;f__SKZT01;g__SKZT01;s__SKZT01 sp011389745
S07.Bin054	2695108	423	62.3027	77.43	0	2749	1,759 (63.99)	2,190 (79.67)	1,636 (59.51)	1,0,0	34	d__Bacteria;p__Desulfobacterota;c__Desulfobacteria;o__Desulfobacterales;f__JAABRJ01;g__JAABRJ01;s__JAABRJ01 sp011390985
S07.Bin061	3047373	572	37.2824	67.86	0.22	2938	1,642 (55.89)	2,169 (73.83)	1,960 (66.71)	0,1,0	28	d__Bacteria;p__Cyanobacteria;c__Cyanobacteriia;o__Cyanobacteriales;f__Microcoleaceae;g__;s__
S07.Bin085	4429000	111	67.369	96.3	2.2	3858	1,999 (51.81)	3,116 (80.77)	1,728 (44.79)	1,1,1	48	d__Bacteria;p__Gemmatimonadota;c__Gemmatimonadetes;o__Gemmatimonadales;f__Gemmatimonadaceae;g__JAABRT01;s__JAABRT01 sp011390935
S07.Bin090	7119585	106	43.7247	98.01	0.33	5829	2,589 (44.42)	3,729 (63.97)	2,823 (48.43)	0,2,0	43	d__Bacteria;p__Cyanobacteria;c__Cyanobacteriia;o__Cyanobacteriales;f__Oscillatoriaceae;g__Planktothricoides;s__Planktothricoides sp011390955
S07.Bin102	2389953	467	62.3822	60.64	0	2570	1,576 (61.32)	2,294 (89.26)	2,031 (79.03)	0,0,0	23	d__Bacteria;p__Proteobacteria;c__Gammaproteobacteria;o__Burkholderiales;f__Burkholderiaceae;g__Hydrogenophaga;s__Hydrogenophaga sp011390855
S07.Bin148	4063761	62	70.8357	94.87	1.1	3462	1,892 (54.65)	2,844 (82.15)	1,592 (45.98)	0,1,1	38	d__Bacteria;p__Gemmatimonadota;c__Gemmatimonadetes;o__Gemmatimonadales;f__Gemmatimonadaceae;g__JAABRT01;s__JAABRT01 sp011390885
S07.Bin152	3975574	310	64.3	92.65	0.84	3756	2,177 (57.96)	3,077 (81.92)	2,994 (79.71)	1,1,1	33	d__Bacteria;p__Proteobacteria;c__Gammaproteobacteria;o__Chromatiales;f__Chromatiaceae;g__Thiocapsa;s__Thiocapsa sp011390875
S07.Bin178	3667263	68	64.7328	97.33	0.47	3501	2,243 (64.07)	2,960 (84.55)	2,760 (78.83)	1,1,1	39	d__Bacteria;p__Proteobacteria;c__Gammaproteobacteria;o__Burkholderiales;f__Burkholderiaceae;g__Hydrogenophaga;s__Hydrogenophaga sp011390835
S07.Bin180	4821287	158	39.8805	91.68	2.15	3763	1,762 (46.82)	2,680 (71.22)	2,139 (56.84)	1,1,0	42	d__Bacteria;p__Bacteroidota;c__Bacteroidia;o__Bacteroidales;f__UBA7960;g__SKVR01;s__SKVR01 sp011390785
S08.Bin039	2116112	265	30.4581	84.04	1.4	2202	1,343 (60.99)	1,831 (83.15)	1,322 (60.04)	0,1,0	17	d__Bacteria;p__Firmicutes_A;c__Clostridia;o__Tissierellales;f__Dethiosulfatibacteraceae;g__UBA8670;s__UBA8670 sp011390775
S08.Bin118	3957092	170	61.9169	90.71	0	3574	1,813 (50.73)	2,846 (79.63)	1,588 (44.43)	0,1,1	39	d__Bacteria;p__Gemmatimonadota;c__Gemmatimonadetes;o__Gemmatimonadales;f__Gemmatimonadaceae;g__JAABRT01;s__JAABRT01 sp011390805
S08.Bin136	6903702	355	47.5876	92.24	0.22	5514	2,644 (47.95)	3,746 (67.94)	2,918 (52.92)	0,0,0	44	d__Bacteria;p__Desulfobacterota;c__Desulfobacteria;o__Desulfobacterales;f__Desulfococcaceae;g__JAABRU01;s__JAABRU01 sp011390755
S08.Bin137	2579410	262	74	71.71	0	2566	1,236 (48.17)	1,625 (63.33)	1,354 (52.77)	1,1,1	28	d__Bacteria;p__Deinococcota;c__Deinococci;o__Deinococcales;f__Trueperaceae;g__JAABTL01;s__JAABTL01 sp011390735
S08.Bin157	2661042	463	49.9845	58.3	1.67	2780	1,635 (58.81)	2,292 (82.45)	1,887 (67.88)	1,0,0	19	d__Bacteria;p__Desulfobacterota;c__Desulfobacteria;o__Desulfobacterales;f__Desulfobacteraceae;g__Desulfotignum;s__Desulfotignum sp011390695
S08.Bin162	3488247	283	72.9141	72.57	0	3493	1,963 (56.20)	2,697 (77.21)	2,136 (61.15)	1,0,1	32	d__Bacteria;p__Deinococcota;c__Deinococci;o__Deinococcales;f__Trueperaceae;g__JAABTL01;s__JAABTL01 sp011390675
S09.Bin022	2930424	245	67.1321	84.62	1.1	2882	1,375 (47.71)	2,233 (77.48)	1,256 (43.58)	0,1,1	43	d__Bacteria;p__Gemmatimonadota;c__Gemmatimonadetes;o__Gemmatimonadales;f__GWC2-71-9;g__Palsa-1233;s__Palsa-1233 sp011390645
S09.Bin175	3224946	819	70.9106	52.39	0.74	3568	1,893 (53.05)	3,135 (87.86)	2,411 (67.57)	0,0,0	21	d__Bacteria;p__Proteobacteria;c__Gammaproteobacteria;o__Burkholderiales;f__Burkholderiaceae;g__Rubrivivax;s__
S09.Bin188	3890845	79	50.7	96.8	0	3783	2,534 (66.98)	3,104 (82.05)	2,741 (72.46)	1,2,1	46	d__Bacteria;p__Desulfobacterota;c__Desulfobacteria;o__Desulfobacterales;f__Desulfobacteraceae;g__Desulfotignum;s__Desulfotignum sp011390635
S10.Bin027	2959073	209	51.202	77.3	0.11	2945	2,000 (67.91)	2,435 (82.68)	2,196 (74.57)	1,1,0	29	d__Bacteria;p__Desulfobacterota;c__Desulfobacteria;o__Desulfobacterales;f__Desulfobacteraceae;g__Desulfotignum;s__Desulfotignum sp011390615
S10.Bin039	2767250	41	64.9994	99.53	0	2654	1,544 (58.18)	2,195 (82.71)	1,994 (75.13)	1,1,1	42	d__Bacteria;p__Proteobacteria;c__Gammaproteobacteria;o__Ectothiorhodospirales;f__Thioalkalivibrionaceae;g__Thioalkalivibrio_B;s__Thioalkalivibrio_B paradoxus_A
S10.Bin050	4104144	179	51.9437	95.52	0	3639	1,943 (53.39)	2,602 (71.50)	1,471 (40.42)	0,2,1	40	d__Bacteria;p__Cyanobacteria;c__Cyanobacteriia;o__Cyanobacteriales;f__Geitlerinemaceae;g__Phormidium_A;s__Phormidium_A sp004299065
S10.Bin064	4100008	198	43.2343	86.99	0.54	3299	1,511 (45.80)	2,323 (70.42)	1,869 (56.65)	0,0,0	36	d__Bacteria;p__Bacteroidota;c__Bacteroidia;o__Bacteroidales;f__UBA7960;g__SKVR01;s__SKVR01 sp011390575
S10.Bin075	3425498	699	48.1	63.9	1.2	3180	1,257 (39.53)	1,897 (59.65)	1,475 (46.38)	1,1,1	22	d__Bacteria;p__Myxococcota;c__Polyangia;o__HGW-17;f__SLPX01;g__SLPX01;s__SLPX01 sp011390535
S10.Bin091	4123992	449	67.6363	84.1	0	4130	2,394 (57.97)	3,303 (79.98)	2,472 (59.85)	1,0,0	31	d__Bacteria;p__Proteobacteria;c__Alphaproteobacteria;o__Geminicoccales;f__Geminicoccaceae;g__SLRI01;s__SLRI01 sp011390475
S10.Bin129	3930013	119	51.0427	96.77	0	3432	2,089 (60.87)	2,608 (75.99)	2,010 (58.57)	1,1,1	42	d__Bacteria;p__Desulfobacterota;c__Desulfobacteria;o__Desulfobacterales;f__SURF-3;g__SURF-3;s__SURF-3 sp011390465
S10.Bin132	3309109	198	73.3142	81.29	0.85	3215	1,906 (59.28)	2,447 (76.11)	2,123 (66.03)	1,1,1	42	d__Bacteria;p__Deinococcota;c__Deinococci;o__Deinococcales;f__Trueperaceae;g__JAABTL01;s__JAABTL01 sp011390455
S11.Bin022	5973599	374	47.9829	85.81	0.66	4802	2,409 (50.17)	3,230 (67.26)	2,837 (59.08)	1,1,1	62	d__Bacteria;p__Cyanobacteria;c__Cyanobacteriia;o__Cyanobacteriales;f__Oscillatoriaceae;g__Oscillatoria;s__Oscillatoria sp011390515
S11.Bin079	3477804	545	49.1	82.2	0	3551	2,228 (62.74)	3,002 (84.54)	2,373 (66.83)	1,1,1	37	d__Bacteria;p__Desulfobacterota;c__Desulfobacteria;o__Desulfobacterales;f__Desulfobacteraceae;g__Desulfobacula;s__Desulfobacula sp011390435
S12.Bin036	3407772	346	48.6	91.3	0	3286	1,909 (58.09)	2,763 (84.08)	1,983 (60.35)	1,0,0	47	d__Bacteria;p__Desulfobacterota;c__Desulfobacteria;o__Desulfobacterales;f__SURF-3;g__SURF-3;s__SURF-3 sp011390415
S13.Bin138	4258079	169	62.586	93.89	1.16	3548	1,701 (47.94)	2,723 (76.75)	2,161 (60.91)	1,1,1	42	d__Bacteria;p__Proteobacteria;c__Gammaproteobacteria;o__Chromatiales;f__Sedimenticolaceae;g__SLIM01;s__SLIM01 sp011390365
S13.Bin160	4426146	578	62.4	91.5	0.56	4359	2,126 (48.77)	3,451 (79.17)	2,881 (66.09)	1,1,1	45	d__Bacteria;p__Proteobacteria;c__Gammaproteobacteria;o__Ectothiorhodospirales;f__Thioalkalivibrionaceae;g__Thioalkalivibrio_B;s__Thioalkalivibrio_B nitratireducens_A
S14.Bin031	3895822	57	51.0698	98.37	0	3645	2,446 (67.11)	3,005 (82.44)	2,665 (73.11)	1,1,1	45	d__Bacteria;p__Desulfobacterota;c__Desulfobacteria;o__Desulfobacterales;f__Desulfobacteraceae;g__Desulfotignum;s__Desulfotignum sp011390335
S15.Bin039	4794407	180	55.7134	95.81	0.67	4277	2,405 (56.23)	3,140 (73.42)	2,324 (54.34)	0,0,0	44	d__Bacteria;p__Desulfobacterota;c__Desulfobacteria;o__Desulfobacterales;f__Desulfococcaceae;g__JAABSP01;s__JAABSP01 sp011390345
S15.Bin066	4328933	521	56.6464	82.47	0	4219	2,486 (58.92)	3,513 (83.27)	2,704 (64.09)	0,1,1	26	d__Bacteria;p__Desulfobacterota;c__Desulfobacteria;o__Desulfobacterales;f__Desulfococcaceae;g__JAABSQ01;s__JAABSQ01 sp011390315
S15.Bin067	1680788	173	35	87	0	1786	1,213 (67.92)	1,539 (86.17)	1,238 (69.32)	1,1,1	23	d__Bacteria;p__Campylobacterota;c__Campylobacteria;o__Campylobacterales;f__JAABSR01;g__JAABSR01;s__JAABSR01 sp011390245
S15.Bin083	2560689	451	50.1334	59.96	0	2768	1,633 (59.00)	2,288 (82.66)	1,887 (68.17)	1,0,0	25	d__Bacteria;p__Desulfobacterota;c__Desulfobacteria;o__Desulfobacterales;f__Desulfobacteraceae;g__Desulfotignum;s__Desulfotignum sp011390235
S16.Bin025	4284293	93	53.6063	97.39	0	3527	1,891 (53.61)	2,494 (70.71)	1,661 (47.09)	0,1,0	40	d__Bacteria;p__Cyanobacteria;c__Cyanobacteriia;o__Cyanobacteriales;f__Geitlerinemaceae;g__RDYZ01;s__RDYZ01 sp011390275
S17.Bin059	3567326	335	53.0641	85.18	0	3454	1,871 (54.17)	2,460 (71.22)	1,639 (47.45)	0,0,0	37	d__Bacteria;p__Cyanobacteria;c__Cyanobacteriia;o__Cyanobacteriales;f__Spirulinaceae;g__Spirulina;s__Spirulina sp011390265
S18.Bin011	3588663	105	60.7297	96.43	0.6	3011	1,756 (58.32)	2,251 (74.76)	1,381 (45.87)	0,1,0	35	d__Bacteria;p__Desulfobacterota;c__Desulfobulbia;o__Desulfobulbales;f__Desulfocapsaceae;g__Desulforhopalus;s__Desulforhopalus sp011390165
S18.Bin088	2719716	120	44.6907	94.41	0	2623	1,143 (43.58)	1,519 (57.91)	2,212 (84.33)	1,0,0	20	d__Bacteria;p__Firmicutes_A;c__Clostridia;o__Peptostreptococcales;f__Tindalliaceae;g__JAABSW01;s__JAABSW01 sp011390155
S19.Bin083	4511542	124	40.3447	96.52	0.67	3773	1,716 (45.48)	2,501 (66.29)	1,918 (50.83)	1,1,1	41	d__Bacteria;p__Bacteroidota;c__Bacteroidia;o__Cytophagales;f__Microscillaceae;g__JAABSX01;s__JAABSX01 sp011390205
S20.Bin006	3089997	861	45.6297	56.09	0	3420	1,662 (48.60)	2,263 (66.17)	1,612 (47.13)	1,0,0	32	d__Bacteria;p__Acidobacteriota;c__Blastocatellia;o__Pyrinomonadales;f__Pyrinomonadaceae;g__;s__
S20.Bin068	4097473	339	55.9244	86.4	0	3808	2,167 (56.91)	2,799 (73.50)	2,073 (54.44)	0,1,1	35	d__Bacteria;p__Desulfobacterota;c__Desulfobacteria;o__Desulfobacterales;f__Desulfococcaceae;g__JAABSP01;s__JAABSP01 sp011390345
S20.Bin094	1240627	270	38.1913	59.15	0.43	1431	925 (64.64)	1,130 (78.97)	1,005 (70.23)	0,0,0	8	d__Bacteria;p__Campylobacterota;c__Campylobacteria;o__Campylobacterales;f__SZUA-545;g__JAABTA01;s__JAABTA01 sp011390075
S20.Bin121	2467207	459	48.3305	66.71	0	2635	1,820 (69.07)	2,185 (82.92)	1,865 (70.78)	1,0,0	21	d__Bacteria;p__Desulfobacterota;c__Desulfobacteria;o__Desulfobacterales;f__Desulfobacteraceae;g__Desulfobacula;s__Desulfobacula sp011390085
S20.Bin129	2289426	433	68.7	61.2	0.07	2472	1,532 (61.97)	2,201 (89.04)	1,941 (78.52)	0,0,0	23	d__Bacteria;p__Proteobacteria;c__Gammaproteobacteria;o__Burkholderiales;f__Burkholderiaceae;g__CADEEN01;s__CADEEN01 sp011390055
S20.Bin143	5045438	431	59.1234	94.19	0	4847	2,835 (58.49)	3,675 (75.82)	2,781 (57.38)	0,0,0	42	d__Bacteria;p__Desulfobacterota;c__Desulfobacteria;o__Desulfobacterales;f__Desulfococcaceae;g__JAABTD01;s__JAABTD01 sp011390065
S20.Bin200	2687127	424	63.3605	68.53	0	2510	1,593 (63.47)	1,982 (78.96)	1,506 (60.00)	0,0,0	23	d__Bacteria;p__Desulfobacterota;c__Desulfobacteria;o__Desulfobacterales;f__Desulfococcaceae;g__JAABTE01;s__JAABTE01 sp011390035
S21.Bin061	2019122	127	63.9123	93.1	0	1944	1,404 (72.22)	1,684 (86.63)	1,464 (75.31)	1,1,1	39	d__Bacteria;p__Proteobacteria;c__Gammaproteobacteria;o__Halothiobacillales;f__Halothiobacillaceae;g__Guyparkeria;s__Guyparkeria sp011389965
S21.Bin127	3948556	264	67.4	95	2.76	3702	2,036 (55.00)	3,087 (83.39)	2,448 (66.13)	1,0,1	37	d__Bacteria;p__Proteobacteria;c__Gammaproteobacteria;o__JAABTG01;f__JAABTG01;g__JAABTG01;s__JAABTG01 sp011389995
S22.Bin020	1898354	42	43.7662	89.62	0.64	1791	1,255 (70.07)	1,555 (86.82)	1,252 (69.91)	1,0,0	36	d__Bacteria;p__Firmicutes_D;c__Dethiobacteria;o__DTU022;f__DTU022;g__JAABTH01;s__JAABTH01 sp011389985
S22.Bin092	1861677	222	63.7308	62.9	0.15	1976	1,164 (58.91)	1,807 (91.45)	1,578 (79.86)	1,0,0	17	d__Bacteria;p__Proteobacteria;c__Alphaproteobacteria;o__Rhodobacterales;f__Rhodobacteraceae;g__Sediminimonas;s__Sediminimonas sp011389955
S22.Bin143	2841765	58	54.4134	96.77	0	2431	1,700 (69.93)	2,019 (83.05)	1,526 (62.77)	1,1,0	42	d__Bacteria;p__Desulfobacterota;c__Desulfobacteria;o__Desulfobacterales;f__SURF-3;g__B1SED10-16;s__B1SED10-16 sp011389935
S22.Bin169	4298694	145	63.8472	97.8	0.28	3621	1,685 (46.53)	2,936 (81.08)	2,262 (62.47)	1,1,1	44	d__Bacteria;p__Proteobacteria;c__Gammaproteobacteria;o__Chromatiales;f__Sedimenticolaceae;g__JABBTK01;s__JABBTK01 sp011389885
S23.Bin013	3053851	67	73.2717	90.68	0	2862	1,737 (60.69)	2,254 (78.76)	1,835 (64.12)	1,0,1	40	d__Bacteria;p__Deinococcota;c__Deinococci;o__Deinococcales;f__Trueperaceae;g__JAABTL01;s__JAABTL01 sp011389865
S23.Bin075	5258297	542	59.9187	92.42	1.18	4985	2,732 (54.80)	3,628 (72.78)	2,743 (55.03)	0,1,0	46	d__Bacteria;p__Desulfobacterota;c__Desulfobacteria;o__Desulfobacterales;f__Desulfococcaceae;g__JAABTD01;s__JAABTD01 sp011389855
S23.Bin089	3079675	70	63.3	98.5	0.29	3085	1,717 (55.66)	2,760 (89.47)	2,347 (76.08)	1,0,0	43	d__Bacteria;p__Proteobacteria;c__Alphaproteobacteria;o__Rhodobacterales;f__Rhodobacteraceae;g__Maritimibacter;s__Maritimibacter sp011389895
S23.Bin123	3107377	362	54.2386	94.42	0.8	3192	2,217 (69.45)	2,679 (83.93)	2,526 (79.14)	0,0,0	46	d__Bacteria;p__Desulfobacterota;c__Desulfobacteria;o__Desulfobacterales;f__Desulfobacteraceae;g__Desulfotignum;s__Desulfotignum sp011389835
S24.Bin023	4003249	233	47.27	98.21	1.19	3880	1,651 (42.55)	3,038 (78.30)	2,030 (52.32)	1,1,1	44	d__Bacteria;p__Desulfobacterota;c__Desulfobulbia;o__Desulfobulbales;f__Desulfobulbaceae;g__Electrothrix;s__Electrothrix sp011389815
S24.Bin046	3603463	80	44.3807	98.06	0	3340	2,090 (62.57)	2,586 (77.43)	1,983 (59.37)	0,1,1	38	d__Bacteria;p__Desulfobacterota;c__Desulfobacteria;o__Desulfobacterales;f__SKZT01;g__SKZT01;s__SKZT01 sp011389745
S24.Bin071	4569358	592	61.8298	75.53	1.29	4208	1,719 (40.85)	3,130 (74.38)	1,975 (46.93)	0,0,0	36	d__Bacteria;p__Myxococcota;c__Polyangia;o__JAAYKL01;f__JAAYKL01;g__JAABTR01;s__JAABTR01 sp011389755
S24.Bin080	6517127	465	48.8	98.4	0.8	5428	2,668 (49.15)	4,079 (75.15)	2,873 (52.93)	1,1,1	42	d__Bacteria;p__Desulfobacterota;c__Desulfobacteria;o__Desulfobacterales;f__JAABTS01;g__JAABTS01;s__JAABTS01 sp011389735
S24.Bin096	3504019	137	54.2846	93.78	0	3217	2,169 (67.42)	2,652 (82.44)	1,977 (61.45)	1,1,1	43	d__Bacteria;p__Desulfobacterota;c__Desulfovibrionia;o__Desulfovibrionales;f__Desulfohalobiaceae;g__JAABTT01;s__JAABTT01 sp011389765
S24.Bin131	3262001	463	50.3	72.64	0.8	3544	2,100 (59.26)	3,092 (87.25)	2,356 (66.48)	0,1,0	28	d__Bacteria;p__Desulfobacterota;c__Desulfobacteria;o__Desulfobacterales;f__Desulfobacteraceae;g__Desulfotignum;s__Desulfotignum sp011389715
S24.Bin137	3215320	97	64.709	91.46	0.3	3037	1,828 (60.19)	2,551 (84.00)	2,316 (76.26)	1,0,0	31	d__Bacteria;p__Proteobacteria;c__Alphaproteobacteria;o__Rhodobacterales;f__Rhodobacteraceae;g__Aquicoccus;s__Aquicoccus sp011389685
S24.Bin162	2919761	725	63.131	62.23	0.02	2876	1,745 (60.67)	2,207 (76.74)	1,611 (56.02)	0,0,0	13	d__Bacteria;p__Desulfobacterota;c__Desulfobacteria;o__Desulfobacterales;f__Desulfococcaceae;g__;s__
S25.Bin012	3456438	352	67.1	96.2	1.24	3334	1,820 (54.59)	2,772 (83.14)	2,362 (70.85)	0,2,1	37	d__Bacteria;p__Proteobacteria;c__Gammaproteobacteria;o__Ectothiorhodospirales;f__Thioalkalivibrionaceae;g__Thioalkalivibrio_B;s__Thioalkalivibrio_B sp011389655
S25.Bin013	1169298	265	31.576	55.18	0	1304	735 (56.37)	1,133 (86.89)	846 (64.88)	0,1,1	11	d__Bacteria;p__Firmicutes_H;c__UBA994;o__PWPR01;f__PWPR01;g__PWPR01;s__
S25.Bin024	3119681	567	50.4818	81.76	1.61	3111	2,043 (65.67)	2,508 (80.62)	1,841 (59.18)	1,0,0	34	d__Bacteria;p__Desulfobacterota;c__Desulfobacteria;o__Desulfobacterales;f__SURF-3;g__Desulfosalsimonas;s__Desulfosalsimonas sp011389605
S25.Bin074	3241953	156	51.5768	93.52	0.65	2952	1,966 (66.60)	2,372 (80.35)	1,796 (60.84)	1,1,1	41	d__Bacteria;p__Desulfobacterota;c__Desulfobacteria;o__Desulfobacterales;f__SURF-3;g__B1SED10-16;s__B1SED10-16 sp011389515
S25.Bin111	3476580	151	50.5177	92.57	0	3450	2,262 (65.57)	2,813 (81.54)	2,487 (72.09)	1,1,0	31	d__Bacteria;p__Desulfobacterota;c__Desulfobacteria;o__Desulfobacterales;f__Desulfobacteraceae;g__Desulfotignum;s__Desulfotignum sp011389575
S25.Bin115	3687521	903	30.1929	64.76	0.69	4203	2,023 (48.13)	3,162 (75.23)	2,477 (58.93)	1,2,0	57	d__Bacteria;p__Firmicutes_F;c__Halanaerobiia;o__Halanaerobiales;f__;g__;s__
S25.Bin119	3785624	257	53.5	96.74	0	3663	2,349 (64.13)	3,328 (90.85)	2,736 (74.69)	1,3,1	47	d__Bacteria;p__Desulfobacterota;c__Desulfobacteria;o__Desulfobacterales;f__Desulfobacteraceae;g__Desulfotignum;s__Desulfotignum sp011389555
S25.Bin185	2614509	208	55.3123	51.72	0	2610	1,522 (58.31)	2,200 (84.29)	1,864 (71.42)	0,0,0	12	d__Bacteria;p__Chloroflexota;c__Anaerolineae;o__Anaerolineales;f__EnvOPS12;g__JAABUE01;s__JAABUE01 sp011389535
The completeness and contamination of the retrieved MAGs were estimated by CheckM.
Taxonomy was determined based on the phylogenomic tree, 16S rRNA gene sequence and GTDB-Tk result.

## Sheet: d)Relative abundances
Data Set S1d Relative abundances of these putative autotrophic microbes across 25 sediments
	G1							G2					G3						G4						G5
	S01	S02	S03	S04	S05	S06		S07	S08	S09	S10		S11	S12	S13	S14	S15		S16	S17	S18	S19	S20		S21	S22	S23	S24	S25
S01.Bin004	0.23978	0.0768966	0.0388926	0.0379574	0.0331823	0.0480943		0	0	0	0		0	0	0	0	0		0	0	0	0	0		0	0	0	0	0
S01.Bin058	0.770539	0.176963	0.581867	0.405211	0.431675	0.526825		0	0	0	0		0	0	0	0.0107198	0		0	0	0.0108222	0	0		0	0	0	0	0
S01.Bin065	0.123647	0.06091	0.0247976	0.0424482	0.0264425	0.0233487		0	0	0	0		0	0	0	0	0		0	0	0	0	0		0	0	0	0	0
S01.Bin068	0.57404	0	0	0.0123326	0	0		0.104051	0	0	5.96967e-05		0.0269265	0	0	0	0		0	0.0376208	0.0254329	0	0		0	0	0	0	0
S02.Bin004	0.0557752	0.429625	0.111821	0.0629526	0.0791957	0.083036		0	0	0	0.000113445		0	0	0	0	0		0	0	0	0	0		0	0	0	0	0
S02.Bin016	0.0379496	0.329656	0.0215947	0.0149227	0.00652755	0.0221889		0	0	0	0.000461071		0	0	0	0	0		0	0	0	0	0		0	0	0	0	0
S02.Bin029	0	0.0538695	0.0480065	0	0	0.0269579		0	0	0	0		0	0	0	0	0		0	0	0	0	0		0	0	0	0	0
S02.Bin032	0.0266529	0.167951	0	0	0	0		0	0	0	0		0	0	0	0	0		0	0	0	0	0		0	0	0	0	0
S02.Bin034	0.0724867	1.53581	0.0940294	0.0582242	0.0835672	0.114381		0	0	0	0.00248071		0	0	0	0	0		0	0	0	0	0		0	0	0	0	0
S02.Bin041	0.573055	0.553891	0.337781	0.221437	0.297211	0.247769		0	0	0	0.000258517		0	0	0	0	0		0	0	0	0	0		0	0	0	0	0
S03.Bin061	1.92526	1.08183	2.08224	2.08005	1.94023	1.3832		0	0	0	0		0	0	0	0	0		0.0430113	0.0401131	0.0516109	0.0463958	0.0933967		0	0	0	0	0
S03.Bin072	0.000357837	0.00627109	0.348712	0.00155147	0.000515167	0.0611775		0	0	0	6.72221e-05		0	0	0	0	0		0	0	0	0	0		0	0	0	0	0
S03.Bin073	0.225247	0.187411	0.350136	0.248806	0.297399	0.387366		0	0	0	0		0	0	0	0.010131	0		0	0	0	0	0		0	0	0	0	0
S04.Bin010	0.260149	0.124038	0.197203	0.149264	0.218898	0.203815		0	0	0	0		0	0	0	0	0		0	0	0	0	0		0	0	0	0	0
S04.Bin021	1.20888	0.513218	0.941524	1.55902	1.2987	0.957224		0	0	0	0		0	0	0	0.0100647	0		0	0	0	0	0		0	0	0	0	0
S05.Bin005	0.0282845	0.054452	0.0386566	0.297959	0.483926	0.0372544		0	0	0	0		0	0	0	0	0		0	0	0	0	0		0	0	0	0	0
S05.Bin014	0.478049	0.304798	0.555704	0.726876	0.59366	0.478522		0	0	0	0		0	0	0	0.0157868	0		0.012615	0.0231193	0.0278408	0.0284419	0.027938		0	0	0	0	0
S05.Bin020	0.119946	0.0728318	0.153901	0.164986	0.176613	0.157904		0.0130329	0	0	0		0	0	0	0.0126002	0		0.0122838	0.017594	0.0187089	0.0230098	0.018806		0	0	0	0	0
S05.Bin024	1.40856	1.5781	0.959274	0.995423	1.15067	1.07703		0.0136926	0	0	0.00040438		0	0	0	0	0		0	0	0	0	0.0124601		0	0	0	0	0
S06.Bin007	0.809134	0.417844	0.905657	1.16476	0.913227	0.673153		0	0	0	0.00163426		0	0	0	0.0149771	0		0.0154028	0.0366944	0.0382574	0.0377042	0.0462267		0	0	0	0	0
S06.Bin013	0.0188965	0.0417042	0.0369649	0.0638795	0.0934064	0.0467069		0	0	0	0		0	0	0	0	0		0	0	0	0	0		0	0	0	0	0
S06.Bin014	0	0.0499016	0.0609958	0.0367597	0.0412263	0.0690621		0	0	0	0		0	0	0	0	0		0	0	0	0	0		0	0	0	0	0
S06.Bin036	0	0	0.066457	0.0113165	0	0.0608651		0	0	0	0		0	0	0	0	0		0	0	0	0	0		0	0	0	0	0
S06.Bin039	0.175371	0.100448	0.0372439	0.0666735	0.0761513	0.0650356		0	0	0	0		0	0	0	0	0		0	0	0	0	0		0	0	0	0	0
S06.Bin044	0.359143	0.161302	0.261603	0.383872	0.259947	0.278086		0	0	0	0.000258475		0	0	0	0	0		0	0.0119748	0.0139386	0	0.0238414		0	0	0	0	0
S06.Bin063	0.0695971	0.0747195	0.0866512	0.0233262	0.0114882	0.0712587		0	0	0	0		0	0	0	0	0		0	0	0	0	0		0	0	0	0	0
S06.Bin070	0.102186	0.0160945	0.0803356	0.0855155	0.0729341	0.0798555		0	0	0	0		0	0	0	0	0		0	0	0	0	0		0	0	0	0	0
S06.Bin099	0.0654903	0.0185551	0.0447044	0.0738168	0.0904899	0.0597878		0	0	0	0		0	0	0	0	0		0	0	0	0	0		0	0	0	0	0
S06.Bin110	0.227226	0.110139	0.158479	0.134599	0.179086	0.170915		0	0	0	0		0	0	0	0	0		0	0	0	0	0		0	0	0	0	0
S06.Bin117	0.138694	0.0970335	0.279476	0.181337	0.269349	0.218105		0	0	0	0		0	0	0	0	0		0	0	0	0	0		0	0	0	0	0
S06.Bin119	0.152242	0.0227933	0.098953	0.162528	0.118556	0.117108		0	0	0	0		0	0	0	0.0100176	0		0	0	0	0	0		0	0	0	0	0
S06.Bin133	0.246862	0.0883567	0.087382	0.189343	0.169879	0.088025		0	0	0	0		0	0	0	0	0		0	0	0	0	0		0	0	0	0	0
S06.Bin146	0.115466	0.0423036	0.108345	0.186967	0.180818	0.0974235		0	0	0	0.000502822		0	0	0	0	0		0	0	0	0	0		0	0	0	0	0
S06.Bin152	0	0	0	0	0.00230358	0		0	0	0	0		0	0	0	0	0		0	0.0114198	0	0.0182498	0.0364132		0	0	0	0	0
S06.Bin154	0.153971	0.0585587	0.199962	0.23434	0.202568	0.184689		0	0	0	0		0	0	0	0.0101444	0		0	0	0	0	0		0	0	0	0	0
S06.Bin158	0.0190083	0.0797475	0.0700852	0.0862773	0.114785	0.0788472		0	0	0	0		0	0	0	0	0		0	0	0	0	0		0	0	0	0	0
S06.Bin191	0.0852749	0.0538404	0.0748143	0.0926073	0.153637	0.0899363		0	0	0	0		0	0	0	0	0		0	0	0	0	0		0	0	0	0	0
S06.Bin195	0.0305777	0	0.112121	0.0336155	0.0189881	0.191837		0	0	0	6.7894e-05		0	0	0	0	0		0	0	0	0	0		0	0	0	0	0
S06.Bin197	0.0369748	0	0.12868	0.131758	0.0772573	0.254824		0	0	0	0.000227186		0	0	0	0	0		0	0	0	0	0		0	0	0	0	0
S06.Bin215	0.0452001	0.314784	0.176764	0.098644	0.124171	0.161527		0	0	0	9.27211e-05		0	0	0	0	0		0	0	0	0	0		0	0	0	0	0
S06.Bin219	0.0815252	0.0179582	0.245015	0.156934	0.166652	0.217994		0	0	0	0		0	0	0	0	0		0	0	0	0	0		0	0	0	0	0
S06.Bin221	0.302206	0.686677	0.311013	0.452089	0.220335	0.317655		0	0	0	0		0	0	0	0	0		0	0	0	0	0		0	0	0	0	0
S07.Bin028	0	0	0	0	0	0		0.210409	0.0603874	0.168368	0.066894		0.000155804	1.68037e-05	0	0	0.000144923		0	0	0	0	0		0.00147115	0.00702203	0.00722408	0.048892	0.00487005
S07.Bin054	0.0189887	0.0462127	0	0.0150109	0.0239533	0.0135759		0.176112	0	0.0342916	0		0	0	0	0	0		0	0	0	0	0		0	0	0	0	0
S07.Bin061	0	0	0	0	0	0		0.150504	0	0	0		0	0	0	0	0		0	0	0.0219724	0.0198419	0		0	0	0	0	0
S07.Bin085	0	0	0	0	0	0		0.455852	0.0324867	0.505288	0		0	0	0	0.0126282	0		0	0	0	0	0		0	0	0	0	0
S07.Bin090	0	0	0	0	0	0		0.932627	0.0238013	0.452538	0.0350018		0	0	0	0	0.00546206		0.0452763	0.0376825	0.0452265	0.01616	0		0	0	0	0	0
S07.Bin102	0	0	0.0129236	0	0	0		0.198541	0.0332652	0.105133	0.0479705		0	0.0305312	0.0277022	0.0141373	0.039763		0.0356809	0.0262422	0.028024	0.020768	0.0196103		0	0	0	0	0
S07.Bin148	0	0	0	0	0	0		0.414116	0	0.221612	0		0	0	0	0	0		0	0	0	0	0		0	0	0	0	0
S07.Bin152	0	0	0	0	0	0		0.21434	0.0334141	0.0823335	0.00345009		0	0	0	0	0		0	0	0	0	0		0	0	0	0	0
S07.Bin178	0.00366016	0	0.00345722	0.00376351	0.00327534	0.0035676		0.388683	0.0364158	0.247692	0.00187141		0	0	0	0	0		0.0114757	0.0143397	0.0108784	0.019572	0.00567754		0	0	0	0	0
S07.Bin180	0	0	0	0	0	0		0.328385	0.115101	0.321906	0.0595016		0	0.0178246	0	0.0148008	0.0106896		0	0	0.0102882	0	0		0	0	0	0	0
S08.Bin039	0	0	0	0	0	0		0	0.0896867	0	0.14001		0.0355586	0.0495186	0.0162741	0.0120996	0.0103845		0	0	0	0	0.0399693		0.0147882	0.0259697	0.0237365	0.0137216	0.117918
S08.Bin118	0	0	0	0	0	0		0.206972	0.174773	0.253794	0.0444289		0.210899	0.0630007	0.0511876	0.168108	0.0675397		0.0335883	0.025198	0.0241657	0.0211461	0.0180485		0	0	0	0	0
S08.Bin136	0	0	0	0	0	0		0.0124382	0.279468	0	0.000459459		0	0	0	0	0		0	0	0	0	0		0	0	0	0	0
S08.Bin137	0	0	0	0	0	0		0.383	0.399848	0.399069	0.331839		0.0341546	0.0521835	0.0366694	0.0475553	0.0459257		0.0129319	0.0135031	0.0156417	0.0112565	0		0	0.0128764	0	0	0.0147015
S08.Bin157	0	0	0	0	0	0		0.0159276	0.0493578	0.0146988	0.09234		0.0453783	0.0755486	0.0210945	0.0259524	0.0288118		0	0	0.0110224	0	0.0135505		0.0474637	0.0301722	0.0167044	0.0297882	0.132718
S08.Bin162	0	0	0	0	0	0		0.358294	0.653309	0.443094	0.574869		0.162901	0.147263	0.204537	0.221285	0.248822		0.101617	0.081799	0.0724162	0.0579929	0.0516724		0.00888395	0.0215423	0.010282	0	0.0363631
S09.Bin022	0	0	0	0.0131879	0.0160096	0		0.182051	0.0328781	0.169492	0.00344412		0.0135684	0	0	0.0323274	0.00598373		0.0394915	0.0376851	0.0527394	0.0377767	0.0233002		0	0	0	0	0
S09.Bin175	0	0	0.0281552	0.0166587	0	0		0.16867	0	0.122332	0		0	0	0	0.0111054	0		0	0	0	0	0		0	0	0	0	0
S09.Bin188	0	0	0	0	0	0		0.0460629	0.0718711	0.0571962	0.0217042		0.0517112	0.059672	0.0237688	0.0204306	0.0222191		0	0.0258867	0	0	0.0143289		0.015073	0.0149265	0.0106982	0.00789635	0.021921
S10.Bin027	0	0	0	0	0	0		0.0208425	0.051562	0.027126	0.0281554		0.0339745	0.0572208	0.0196268	0.0156064	0.0198232		0	0	0	0	0		0.00995115	0.00785397	0	0	0.0162046
S10.Bin039	0	0	0	0	0	0		0.0699521	0.287729	0.102723	0.538827		0.0180773	0.0389351	0.007124	0	0		0	0	0	0	0		0	0	0	0	0
S10.Bin050	0	0	0	0	0	0		0	0.100096	0	0.507937		0.382831	0.284361	0.255226	0.110184	0.131683		0.0154605	0	0.0126186	0	0		0	0	0	0	0
S10.Bin064	0	0	0	0	0	0		0.20301	0.448787	0.420815	1.10966		0.0657546	0.12081	0.0508755	0.0518177	0.0508943		0	0	0	0	0.010631		0	0.0150221	0	0	0.0310849
S10.Bin075	0	0	0	0	0	0		0	0	0	0.155663		0	0	0	0	0		0	0	0	0	0		0.0149958	0	0	0	0.0238025
S10.Bin091	0	0	0	0	0	0		0.094694	0.0597039	0.0731103	0.0482375		0	0	0	0	0		0	0	0	0	0		0.0457818	0.0273799	0.0280142	0.0276602	0.0278349
S10.Bin129	0	0	0	0	0	0		0.00359882	0.0214332	0	0.769466		0	0.000820585	0	0	0		0	0	0	0	0		0.000381597	0.000536015	0.000368003	0.000288385	0.00874524
S10.Bin132	0	0	0	0	0	0		0.621455	1.16488	0.587129	0.865559		0.193567	0.195547	0.262669	0.250151	0.334461		0.0950796	0.0765583	0.068781	0.0535435	0.0453762		0	0.0276059	0.010382	0	0.029343
S11.Bin022	0	0	0	0	0	0		0.0327682	0	0	0.115737		0.601344	0.0138098	0.0260265	0.232473	0.0394241		0.135155	0.0290732	0.103339	0.0659197	0		0	0	0	0	0
S11.Bin079	0	0	0	0	0	0		0	0	0	0		0.0888684	0.0760003	0.027864	0.0223605	0.0281956		0	0.0250453	0.0113588	0	0.0107767		0	0	0	0	0.0137237
S12.Bin036	0	0	0	0	0	0		0.089465	0.241341	0.0767141	0.176035		0.310131	0.402556	0.0947375	0.262077	0.120573		0	0.0251439	0.0176653	0.012627	0.119715		0.0274895	0.0615114	0.0455111	0.0147423	0.254997
S13.Bin138	0	0	0	0	0	0		0	0.0995223	0	0.456602		0.531943	0.729966	1.40007	0.104788	0.807627		0	0	0	0	0		0	0	0	0	0
S13.Bin160	0	0	0	0	0	0		0.024958	0.0851634	0.0438934	0.114893		0.0929088	0.107868	0.154265	0.0422193	0.0601903		0.00249274	0.00142076	0	0	0.00201608		0.036454	0.0270686	0.0244624	0.0317514	0.0192864
S14.Bin031	0	0	0	0	0	0		0.00628925	0.0215933	0.00711712	0.00325555		0.452439	0.506162	0.315212	0.362086	0.299415		0	0.0602401	0.0386415	0.0209361	0.0826171		0.0482693	0.0520303	0.0524714	0.021216	0.0401263
S15.Bin039	0	0	0	0	0	0		0	0	0	0		0.160838	0.25532	0.120848	0.0639743	0.141748		0.0282141	0.0888923	0.0275396	0	0.043346		0.0157226	0.00956598	0	0.01093	0
S15.Bin066	0	0	0	0	0	0		0	0	0	0.00383722		0.0489621	0.0391846	0.0393765	0.0118086	0.0780239		0	0	0	0	0		0	0	0	0	0
S15.Bin067	0	0	0	0	0	0		0	0.0215498	0	0.014236		0.021661	0.0220416	0.0683546	0.0686063	0.0663992		0.0305882	0.0379638	0.0533268	0.0280652	0.028853		0	0	0	0	0
S15.Bin083	0	0	0	0	0	0		0	0.0508528	0	0.0441298		0.137253	0.202676	0.0535368	0.0477226	0.0778379		0	0.0142438	0.0147028	0.0102054	0.033458		0.161104	0.130991	0.0742002	0.117009	0.427466
S16.Bin025	0	0	0	0	0	0		0	0	0	0.00543169		0	0	0.0175068	0.0478497	0.120221		0.111921	0.052258	0.0830541	0.0507118	0		0	0	0	0	0
S17.Bin059	0	0	0	0	0	0		0.0301673	0	0.0195777	0.111553		0.0296071	0.0356656	0.0670806	0.0374264	0.058043		1.14939	0.456457	0.339402	0.373506	0		0	0	0	0	0
S18.Bin011	0	0	0	0	0	0		0	0	0	0		0.0639984	0.0660128	0.0186069	0.0174582	0.0114887		0.191063	0.309472	0.198254	0.18689	0.261258		0	0	0	0	0
S18.Bin088	0	0	0	0	0	0		0	0.0174104	0	0.060652		0.116415	0.107173	0.100906	0.0581843	0.0657334		0.0477366	0.166281	0.311315	0.119835	0.213085		0	0	0	0	0
S19.Bin083	0	0	0	0	0	0		0	0	0	0.0231174		0	0	0.0153231	0	0.0209224		0.199408	0.0559006	0.130685	0.42863	0		0	0	0	0	0
S20.Bin006	0	0	0	0	0	0		0	0	0	0		0	0	0	0.0111955	0		0.0149491	0.0252343	0.0242784	0.024983	0.0899583		0	0	0	0	0
S20.Bin068	0	0	0	0	0	0		0	0.0283407	0	0.0205696		0.389727	0.406208	0.21475	0.0315968	0.151095		0.109427	0.355985	0.242468	0.0585745	0.423185		0	0	0	0.013543	0
S20.Bin094	0	0	0	0	0	0		0	0	0	0		0	0	0	0	0		0	0	0	0	0.137999		0	0	0	0	0
S20.Bin121	0	0	0.011823	0	0	0		0	0	0	0		0	0	0	0	0		0.0232011	0.0934167	0.0440457	0.0501342	0.126226		0	0	0	0	0
S20.Bin129	0	0	0	0	0	0		0	0	0	0		0.0110586	0	0	0.0343334	0		0.0761239	0.14413	0.0910953	0.0941597	0.232949		0	0	0	0	0
S20.Bin143	0	0	0	0	0	0		0	0	0	0.00290003		0.15517	0.141268	0.187083	0.0649807	0.108707		0.0156527	0.165069	0.0220754	0	0.222924		0	0.0214516	0	0	0
S20.Bin200	0	0	0	0	0	0		0	0	0	0		0.0100898	0.0110537	0	0	0		0.0101301	0.0886751	0.0408761	0	0.223196		0	0	0	0	0
S21.Bin061	0	0	0	0	0	0		0	0	0	0.000172313		0	0	0	0	0		0	0	0	0	0		0.239624	0.105751	0.0695584	0.105192	0.292933
S21.Bin127	0	0	0	0	0	0		0	0	0	0		0	0	0	0	0		0	0	0	0	0		0.311272	0.137911	0.165501	0.283585	0.0643861
S22.Bin020	0	0	0	0	0	0		0	0.0129276	0	0.0129925		0	0	0	0	0		0	0	0	0	0		0.0273104	0.200879	0.0816301	0.0351723	0.0795243
S22.Bin092	0	0	0	0	0	0		0	0	0	0		0	0	0	0.0160649	0		0	0	0.0120019	0	0.0111186		0.0502858	0.105407	0.0817948	0.0593678	0.0337691
S22.Bin143	0	0	0	0	0	0		0	0	0	0.000509356		0	0.0121326	0	0	0		0	0	0	0	0		0.0332218	0.221304	0.0812535	0.0222418	0.292847
S22.Bin169	0	0	0	0	0	0		0	0	0	0		0	0.0312911	0.00862399	0	0.00520536		0	0	0	0	0.0151192		0.0782794	0.214313	0.051412	0.0522142	0.030322
S23.Bin013	0	0	0	0	0	0		0.790451	0.831226	0.647818	0.935191		0.131113	0.252202	0.133205	0.149862	0.171159		0.0175827	0.0289749	0.0219369	0.0180418	0.0358646		0.0700156	0.359288	0.159504	0.191434	0.227138
S23.Bin075	0	0	0	0	0	0		0	0	0	0		0.017559	0.0171816	0.01204	0	0.0143199		0	0	0	0	0		0.0159732	0.084036	0.0875198	0.0503163	0.0302709
S23.Bin089	0	0	0	0	0	0		0	0	0	2.5526e-05		0	0	0	0	0		0	0	0	0	0.0224464		0.288579	0.302315	0.424304	0.345241	0.148506
S23.Bin123	0	0	0	0	0	0		0.0291297	0.104538	0.031099	0.116289		0.00912544	0.0539912	0.00340418	0.0145817	0.0143672		0	0	0	0	0.00737468		0.0630282	0.250732	0.172638	0.308206	0.514173
S24.Bin023	0	0	0	0	0	0		0	0	0	0		0	0	0	0	0		0	0	0	0	0		0.00177365	0.00353598	0.0536601	0.0273732	0
S24.Bin046	0	0	0	0	0	0		0.0572003	0	0.0413203	0.00982957		0	0	0	0	0		0	0	0	0	0		0	0	0	0.0284367	0
S24.Bin071	0	0	0	0	0	0		0	0	0	0		0.0104528	0.0238097	0	0.0237963	0		0	0	0	0	0		0	0.00683738	0.0132422	0	0.0141436
S24.Bin080	0	0	0	0	0	0		0	0	0	0.000695186		0	0.0122664	0	0	0		0	0	0	0	0		0	0	0	0	0
S24.Bin096	0	0	0	0	0	0		0	0	0	0		0	0	0	0	0		0	0	0	0	0		0	0.0141217	0.0122739	0.0208402	0.0636396
S24.Bin131	0	0	0	0	0	0		0	0.00749122	0	0.00411227		0.0276673	0.0373903	0.0119541	0.0107449	0.0129052		0	0	0	0	0		0.0275341	0.0307264	0.0227711	0.0214454	0.0439339
S24.Bin137	0	0	0	0	0	0		0	0	0	0.000118738		0	0	0	0	0		0	0	0	0	0		0.161036	0.117765	0.172061	0.149847	0.0793556
S24.Bin162	0	0	0	0	0	0		0	0	0	0		0	0	0	0	0		0	0	0	0	0		0	0	0.0203835	0	0
S25.Bin012	0	0	0	0	0	0		0	0	0	0.000380535		0	0	0.000992975	0	0.000179665		0	0	0	0	0		0.0799888	0.050751	0.046405	0.0644695	0.108
S25.Bin013	0	0	0	0	0	0		0	0	0	0		0	0	0	0.0116294	0		0	0	0	0	0		0.0258654	0.0279237	0.033564	0.0339351	0.188301
S25.Bin024	0	0	0	0	0	0		0	0.0138041	0	0.00700061		0	0	0	0	0		0	0	0	0	0		0.016125	0.081059	0.00945443	0.0479231	0.0337591
S25.Bin074	0	0	0	0	0	0		0	0.0164459	0	0.00402373		0	0	0	0.0123154	0		0	0	0	0	0		0	0.128018	0.0582472	0.178073	0.0488027
S25.Bin111	0	0	0	0	0	0		0	0	0	0.00279342		0.00286671	0.00929367	0.00157445	0	0.00335489		0	0	0	0	0		0.0695849	0.0364848	0.0300687	0.0517839	0.267609
S25.Bin115	0	0	0	0	0	0		0	0.0204719	0	0.0131429		0	0.0149074	0	0.0253056	0.0123995		0	0	0	0	0		0.00665358	0.0197688	0.0187795	0.0190495	0.0471047
S25.Bin119	0	0	0	0	0	0		0	0.00379697	0	0.00474989		0.0019751	0.00716907	0.000849357	0	0.00220849		0	0	0	0	0		0.018169	0.0118734	0.00890054	0.023992	0.106427
S25.Bin185	0	0	0	0	0	0		0	0	0	0		0	0	0	0.0107444	0		0	0	0	0	0		0	0.00418257	0.0149	0.0329757	0.013497

## Sheet: e) C metabolism and respiration
Data Set S1e The number of genes related to carbon metabolism and respiration
Pathway and related metabolism		Gene	Product	EC number	KO	S01.Bin004	S01.Bin058	S01.Bin065	S01.Bin068	S02.Bin004	S02.Bin016	S02.Bin029	S02.Bin032	S02.Bin034	S02.Bin041	S03.Bin061	S03.Bin072	S03.Bin073	S04.Bin010	S04.Bin021	S05.Bin005	S05.Bin014	S05.Bin020	S05.Bin024	S06.Bin007	S06.Bin013	S06.Bin014	S06.Bin036	S06.Bin039	S06.Bin044	S06.Bin063	S06.Bin070	S06.Bin099	S06.Bin110	S06.Bin117	S06.Bin119	S06.Bin133	S06.Bin146	S06.Bin152	S06.Bin154	S06.Bin158	S06.Bin191	S06.Bin195	S06.Bin197	S06.Bin215	S06.Bin219	S06.Bin221	S07.Bin028	S07.Bin054
Pentose phosphate pathway	Oxidative PPP	G6PD, zwf	glucose 6-phosphate dehydrogenase	EC 1.1.1.49	K00036	0	1	0	1	1	1	0	0	0	0	1	0	2	1	0	1	2	2	1	1	1	1	1	0	1	0	0	1	1	0	0	0	1	1	0	0	1	1	1	0	1	1	0	0
		PGLS, pgl, devB	6-phosphogluconolactonase	EC 3.1.1.31	K01057	0	0	0	1	0	1	0	0	0	0	0	0	0	0	0	1	0	1	1	0	1	1	1	0	1	0	0	0	1	0	0	0	0	1	1	0	0	1	1	0	1	1	1	0
		pgl	6-phosphogluconolactonase	EC 3.1.1.31	K07404	0	0	0	0	0	0	0	0	0	0	0	0	0	0	0	0	0	0	0	0	0	1	0	0	0	0	0	0	0	0	0	0	0	0	0	1	0	0	0	0	0	0	0	0
		PGD, gnd, gntZ	6-phosphogluconate dehydrogenase	EC 1.1.1.44	K00033	0	1	0	0	1	0	0	0	0	0	1	0	1	1	0	0	1	0	0	0	1	1	2	0	1	0	2	1	0	0	1	0	0	1	1	0	0	1	1	0	0	0	0	0
	Non-oxidative PPP	rpiA	Ribose-5-phosphate isomerase A	EC 5.3.1.6	K01807	0	0	0	0	0	1	0	1	0	0	0	0	1	1	1	0	1	0	0	1	1	1	0	0	1	0	2	0	0	1	1	0	0	2	0	0	1	1	1	0	0	0	0	0
		rpiB	Ribose-5-phosphate isomerase B	EC 5.3.1.6	K01808	0	0	1	1	0	0	1	0	1	1	0	1	0	0	0	0	0	0	0	0	0	0	3	1	0	0	0	0	0	0	0	0	1	0	0	0	0	0	0	1	1	0	1	0
		rep	Ribose-5-phosphate-3-epimerase	EC 5.1.3.1	K01783	1	1	1	1	1	2	1	0	1	1	1	1	1	2	2	0	1	2	2	0	1	0	2	1	1	0	2	1	1	1	1	0	1	2	3	1	1	1	1	0	1	1	1	1
		tktA, tktB	Transketolase	EC 2.2.1.1	K00615	2	1	0	0	1	4	1	0	1	4	2	1	1	0	2	1	1	1	2	2	1	1	0	2	1	2	2	2	5	1	1	1	1	1	2	1	2	2	1	3	1	1	1	2
		talA, talB	Transaldolase	EC 2.2.1.2	K00616	1	0	1	1	0	1	1	0	1	1	1	1	1	1	1	0	1	1	0	0	0	1	0	1	0	0	0	1	1	0	0	0	0	1	1	0	1	0	2	1	1	1	1	1
		rbks	Ribokinase	EC 2.7.1.15	K00852	0	0	0	0	1	1	0	0	0	0	1	0	0	1	0	1	0	0	0	1	2	0	1	0	0	0	5	0	0	1	0	0	0	0	0	0	0	0	0	0	0	0	0	0
		prsA	Ribose-phosphate pyrophosphokinase	EC 2.7.6.1	K00948	1	3	3	2	1	2	1	1	2	3	4	1	1	4	3	1	4	3	2	1	2	1	1	0	2	0	3	1	1	2	4	1	2	1	3	4	1	1	1	1	3	1	3	1
		deoC	Deoxyribose-phosphate aldolase	EC 4.1.2.4	K01619	0	1	0	0	1	0	0	0	0	0	0	0	0	2	0	0	1	0	0	1	1	1	0	3	0	0	1	0	0	0	0	0	0	0	0	0	0	0	1	1	0	0	0	0
Glycolysis	Embden-Meyerhof-Parnas (EMP)	glk	glucokinase	EC:2.7.1.2	K00845	0	1	0	1	1	2	1	0	1	0	1	1	1	0	1	1	1	1	2	1	1	1	1	0	0	0	2	0	1	1	0	1	0	1	1	0	1	0	3	1	1	1	1	1
		HK	hexokinase	EC:2.7.1.1	K00844	0	0	0	0	1	0	0	0	0	0	0	0	0	0	0	0	0	0	0	0	0	0	0	0	0	0	0	0	0	0	0	0	0	0	0	0	0	0	0	0	0	0	0	0
		ppgK	polyphosphate glucokinase	EC:2.7.1.63	K00886	0	0	0	0	0	0	0	0	0	0	0	0	0	0	0	0	0	0	0	0	0	0	0	0	1	0	0	0	0	0	0	0	0	0	0	0	0	1	0	0	0	0	0	0
		tal-pgi	transaldolase / glucose-6-phosphate isomerase	EC:2.2.1.2 5.3.1.9	K13810	0	0	0	0	0	0	0	0	0	0	0	0	0	0	0	0	0	0	0	0	0	1	0	0	0	0	0	0	0	0	0	0	0	0	0	0	0	0	0	0	0	0	0	1
		GPI, pgi	glucose-6-phosphate isomerase	EC:5.3.1.9	K01810	1	1	1	1	0	2	1	0	1	1	1	1	1	0	1	0	1	1	2	0	1	0	1	0	0	0	1	1	2	1	1	1	1	1	1	1	1	1	1	0	1	1	0	0
		pgi1	glucose-6-phosphate isomerase, archaeal	EC:5.3.1.9	K06859	0	0	0	0	0	0	0	1	0	0	0	0	0	0	0	0	0	0	0	0	0	0	0	0	0	0	0	0	0	0	0	0	0	0	0	0	0	0	0	0	0	0	0	0
		pgi-pmi	glucose/mannose-6-phosphate isomerase	EC:5.3.1.9 5.3.1.8	K15916	0	0	0	0	0	0	0	0	0	0	0	0	0	0	0	0	0	0	0	0	0	0	0	0	0	0	0	0	0	0	0	0	0	0	0	0	0	0	0	0	0	0	0	0
		pfkA, PFK	6-phosphofructokinase 1	EC:2.7.1.11	K00850	1	2	0	0	1	0	1	0	1	1	0	1	0	0	0	0	0	0	0	0	0	1	0	1	0	0	0	1	0	0	0	0	0	0	0	0	0	0	0	1	0	3	2	0
		pfkB	6-phosphofructokinase 2	EC:2.7.1.11	K16370	0	0	0	0	0	0	0	1	0	0	0	0	0	0	0	0	0	0	1	0	0	0	0	0	0	0	1	0	0	0	0	0	0	0	0	0	0	0	0	0	0	0	0	1
			ADP-dependent phosphofructokinase	EC:2.7.1.146	K00918	0	0	0	0	0	0	0	1	0	0	0	0	0	0	0	0	0	0	0	0	0	0	0	0	0	0	0	0	0	0	0	0	0	0	0	0	0	0	0	0	0	0	0	0
		ALDO	fructose-bisphosphate aldolase, class I	EC:4.1.2.13	K01623	0	0	0	0	0	0	0	0	0	0	0	0	0	1	0	0	0	0	0	0	2	0	0	0	0	0	0	1	2	0	0	0	0	0	0	2	0	0	0	0	0	0	0	0
		FBA, fbaA	fructose-bisphosphate aldolase, class II	EC:4.1.2.13	K01624	0	1	0	1	1	2	1	0	2	1	2	1	1	1	2	1	2	1	2	2	0	0	0	0	1	0	2	1	2	2	1	1	1	1	2	0	1	1	1	1	0	1	1	1
		fbaB	fructose-bisphosphate aldolase, class I	EC:4.1.2.13	K11645	0	0	0	0	0	0	0	0	0	1	0	0	0	0	0	0	0	0	0	0	0	1	0	2	0	0	1	0	0	0	1	0	0	0	0	0	0	0	0	0	0	0	0	1
			fructose-bisphosphate aldolase / 6-deoxy-5-ketofructose 1-phosphate synthase	EC:4.1.2.13 2.2.1.10	K16305	0	0	0	0	0	0	0	1	0	0	0	0	0	0	0	0	0	0	0	0	0	0	0	0	0	0	0	0	0	0	0	0	0	0	0	0	0	0	0	0	0	0	0	0
			fructose-bisphosphate aldolase / 2-amino-3,7-dideoxy-D-threo-hept-6-ulosonate synthase	EC:4.1.2.13 2.2.1.10	K16306	0	0	0	0	0	0	0	1	0	0	0	0	0	0	0	0	0	0	0	0	0	0	0	0	0	1	0	0	0	0	0	0	0	0	0	0	0	0	0	0	0	0	0	0
		TPI, tpiA	triosephosphate isomerase (TIM)	EC:5.3.1.1	K01803	0	1	0	1	1	1	1	1	1	1	1	0	1	0	1	1	1	1	1	0	1	1	0	0	1	1	1	1	0	1	1	1	2	2	1	1	1	1	1	2	1	1	1	1
		GAPDH, gapA	glyceraldehyde 3-phosphate dehydrogenase	EC:1.2.1.12	K00134	2	1	2	2	1	4	2	0	2	2	2	1	1	0	1	0	1	1	2	2	1	1	0	1	1	1	6	1	1	1	1	1	2	2	2	1	0	1	1	1	1	2	3	3
		gap2	glyceraldehyde-3-phosphate dehydrogenase (NAD(P))	EC:1.2.1.59	K00150	0	0	0	0	0	0	0	0	0	0	0	0	0	0	0	0	0	0	0	0	0	0	0	0	0	0	0	0	0	0	0	0	0	0	0	0	0	0	1	0	0	0	0	0
		PGK, pgk	phosphoglycerate kinase	EC:2.7.2.3	K00927	0	1	1	1	1	2	1	1	1	1	1	1	0	2	3	0	1	2	3	1	0	1	0	1	0	1	1	1	1	1	1	1	1	1	2	2	1	1	1	1	1	1	1	0
		gapor	glyceraldehyde-3-phosphate dehydrogenase (ferredoxin)	EC:1.2.7.6	K11389	0	0	0	0	0	0	0	0	0	0	0	0	0	0	0	0	0	0	0	0	0	0	1	0	0	0	0	0	0	0	0	0	0	0	0	0	0	0	0	0	0	0	1	0
		PGAM, gpmA	2,3-bisphosphoglycerate-dependent phosphoglycerate mutase	EC:5.4.2.11	K01834	0	1	0	0	0	2	0	1	0	0	2	0	0	0	1	0	1	2	1	1	1	1	0	0	1	0	0	1	2	0	1	0	0	0	1	2	1	1	0	0	1	0	0	1
		gpmI	2,3-bisphosphoglycerate-independent phosphoglycerate mutase	EC:5.4.2.12	K15633	0	0	1	1	0	0	2	2	1	1	1	1	1	0	0	1	1	0	0	0	1	0	1	0	0	0	2	0	1	1	0	1	2	1	0	0	0	0	1	1	0	1	1	1
		gpmB	probable phosphoglycerate mutase	EC:5.4.2.12	K15634	2	2	1	1	0	2	1	0	0	1	1	0	1	2	1	0	1	1	1	0	1	0	0	1	0	0	0	1	4	1	2	2	1	0	1	1	2	1	1	0	1	0	1	1
		apgM	2,3-bisphosphoglycerate-independent phosphoglycerate mutase	EC:5.4.2.12	K15635	0	0	0	1	1	0	0	0	0	0	0	0	1	0	0	1	1	0	0	0	0	1	0	1	0	0	0	0	2	1	0	1	0	0	0	0	0	0	0	0	0	0	1	1
		ENO, eno	enolase	EC:4.2.1.11	K01689	1	1	1	0	1	1	0	0	2	1	1	1	1	0	1	1	1	0	1	0	1	1	1	3	1	1	2	2	2	1	0	1	1	0	1	4	1	1	1	1	1	1	1	2
		pgm	phosphoglucomutase	EC:5.4.2.2	K01835	0	1	1	1	0	0	0	0	1	0	1	0	0	0	0	0	1	1	0	0	0	0	2	2	0	0	3	0	2	1	0	1	0	1	0	1	0	1	2	1	1	1	2	1
		PK, pyk	pyruvate kinase	EC:2.7.1.40	K00873	0	2	0	1	0	1	2	0	2	1	2	1	1	1	2	1	2	1	1	2	0	2	2	2	2	0	4	1	1	1	1	1	1	1	2	2	1	1	1	0	0	2	3	1
		PKLR	pyruvate kinase isozymes R/L	EC:2.7.1.40	K12406	0	0	0	0	0	0	0	0	0	0	0	0	0	0	0	0	0	0	0	0	0	0	0	0	0	0	0	0	0	0	0	0	0	0	0	0	0	0	0	0	0	0	0	0
	Entner-Doudoroff (ED)	G6PD, zwf	glucose-6-phosphate 1-dehydrogenase	EC:1.1.1.49 1.1.1.363	K00036	0	1	0	1	1	1	0	0	0	0	1	0	2	1	0	1	2	2	1	1	1	1	1	0	1	0	0	1	1	0	0	0	1	1	1	0	1	1	1	0	1	1	0	0
		PGLS, pgl, devB	6-phosphogluconolactonase	EC:3.1.1.31	K01057	0	0	0	1	0	1	0	0	0	0	0	0	0	0	0	1	0	1	1	0	1	1	1	0	1	0	0	0	1	0	0	0	0	1	1	0	0	1	1	0	1	1	1	0
		pgl	6-phosphogluconolactonase	EC:3.1.1.31	K07404	0	0	0	0	0	0	0	0	0	0	0	0	0	0	0	0	0	0	0	0	0	1	0	0	0	0	0	0	0	0	0	0	0	0	0	1	0	0	0	0	0	0	0	0
		edd	phosphogluconate dehydratase	EC:4.2.1.12	K01690	0	1	0	1	0	0	0	0	0	0	1	0	0	2	1	0	1	2	1	1	1	0	0	0	0	0	4	0	0	0	0	0	0	1	1	0	0	0	0	0	1	1	0	0
		eda	2-dehydro-3-deoxyphosphogluconate aldolase / (4S)-4-hydroxy-2-oxoglutarate aldolase	EC:4.1.2.14 4.1.3.42	K01625	0	0	0	0	1	1	0	0	0	0	1	0	0	2	1	0	1	1	1	1	1	0	0	0	0	0	2	0	0	0	0	0	0	1	1	0	0	0	1	1	1	1	0	0
Gluconeogenesis		FBP, fbp	fructose-1,6-bisphosphatase I	EC:3.1.3.11	K03841	0	1	0	1	0	1	1	1	0	0	1	1	0	1	1	0	1	0	1	1	0	1	0	0	0	0	1	2	3	2	0	1	0	0	1	0	2	1	1	0	0	0	0	0
		glpX	fructose-1,6-bisphosphatase II	EC:3.1.3.11	K02446	0	0	0	0	0	0	0	0	0	0	0	0	0	0	0	0	0	0	0	0	0	0	0	1	0	0	0	0	0	0	0	0	1	0	0	0	0	0	0	0	0	0	0	0
		fbp3	fructose-1,6-bisphosphatase III	EC:3.1.3.11	K04041	0	0	0	0	0	0	0	0	0	0	0	0	0	0	0	0	0	0	0	0	0	0	0	0	0	0	0	0	0	0	0	0	1	0	0	0	0	0	0	0	0	0	0	0
		ALDO	fructose-bisphosphate aldolase, class I	EC:4.1.2.13	K01623	0	0	0	0	0	0	0	0	0	0	0	0	0	1	0	0	0	0	0	0	2	0	0	0	0	0	0	1	2	0	0	0	0	0	0	2	0	0	0	0	0	0	0	0
		FBA, fbaA	fructose-bisphosphate aldolase, class II	EC:4.1.2.13	K01624	0	1	0	1	1	2	1	0	2	1	2	1	1	1	2	1	2	1	2	2	0	0	0	0	1	0	2	1	2	2	1	1	1	1	2	0	1	2	1	1	0	1	1	1
		fbaB	fructose-bisphosphate aldolase, class I	EC:4.1.2.13	K11645	1	0	0	0	0	0	0	0	0	1	0	0	0	0	0	0	0	0	0	0	0	1	0	2	0	0	1	0	0	0	1	0	0	0	0	0	0	0	0	0	0	0	0	1
		TPI, tpiA	triosephosphate isomerase (TIM)	EC:5.3.1.1	K01803	0	1	0	1	1	1	1	1	1	1	1	0	1	0	1	1	1	1	1	0	1	1	0	0	1	0	1	1	0	1	1	1	2	2	1	1	1	1	1	2	1	1	1	1
		GAPDH, gapA	glyceraldehyde 3-phosphate dehydrogenase	EC:1.2.1.12	K00134	2	0	2	2	1	4	2	0	2	2	2	1	1	0	1	1	1	1	2	2	1	1	0	1	1	1	6	1	1	1	1	1	2	2	2	1	1	1	1	1	1	2	3	3
		PGK, pgk	phosphoglycerate kinase	EC:2.7.2.3	K00927	1	1	1	1	1	2	1	1	1	1	1	1	0	2	3	0	1	2	3	1	0	1	0	1	0	1	1	1	1	1	1	1	1	1	2	2	1	1	1	1	1	1	1	0
		gpmI	2,3-bisphosphoglycerate-independent phosphoglycerate mutase	EC:5.4.2.12	K15633	1	0	1	1	0	0	1	2	1	1	1	1	1	0	0	1	1	0	0	0	1	0	1	0	0	0	2	0	1	1	0	1	2	1	0	0	0	0	1	1	0	1	1	1
		gpmB	probable phosphoglycerate mutase	EC:5.4.2.12	K15634	1	2	1	1	0	1	1	0	0	1	1	0	1	2	1	0	1	1	1	0	1	0	0	1	0	0	0	1	4	1	1	2	1	0	1	1	2	1	2	0	1	0	1	1
		apgM	2,3-bisphosphoglycerate-independent phosphoglycerate mutase	EC:5.4.2.12	K15635	0	0	0	1	1	0	0	0	0	0	0	0	1	0	0	1	1	0	0	0	0	1	0	1	0	0	0	0	2	1	0	1	0	0	0	0	0	0	0	0	0	0	1	1
		ENO, eno	enolase	EC:4.2.1.11	K01689	1	1	1	0	1	1	0	0	2	1	1	1	1	0	1	1	1	0	1	0	1	1	1	3	1	1	2	2	2	1	0	1	1	0	1	4	1	1	1	1	1	1	1	2
		pckA, PCK	phosphoenolpyruvate carboxykinase(GTP)	EC:4.1.1.32	K01596	1	1	0	0	1	1	0	0	1	1	1	0	0	3	1	0	1	2	0	3	0	0	0	0	2	0	0	1	0	1	1	1	1	0	1	0	1	0	0	0	0	0	1	0
		pckA	phosphoenolpyruvate carboxykinase (ATP)	EC:4.1.1.49	K01610	0	0	1	0	0	0	1	0	0	0	0	1	0	0	0	1	0	0	0	0	0	0	2	1	0	0	4	0	0	0	0	0	0	0	0	1	0	1	1	1	1	1	0	0
TCA		CS, gltA	citrate synthase	EC:2.3.3.1	K01647	2	1	2	1	0	1	0	0	0	2	1	1	2	1	1	1	1	1	1	0	1	1	0	0	1	0	3	0	3	0	1	1	3	1	1	3	1	5	1	1	2	0	3	2
		mdh	malate dehydrogenase	EC:1.1.1.37	K00024	0	0	1	1	0	1	1	0	0	1	1	1	0	1	1	2	1	1	1	1	1	1	0	1	1	0	1	0	0	1	1	1	0	0	1	1	2	1	1	1	2	1	1	0
		mqo	malate dehydrogenase (quinone)	EC:1.1.5.4	K00116	0	0	0	0	0	0	0	0	0	0	0	1	0	0	0	0	0	0	0	0	0	0	0	0	0	0	0	0	0	0	0	0	0	0	0	0	0	0	0	0	0	0	0	0
		ACO, acnA	aconitate hydratase	EC:4.2.1.3	K01681	1	1	3	1	2	0	0	1	2	1	0	0	0	0	0	1	2	1	1	0	2	1	2	1	0	0	2	1	1	0	1	1	1	0	0	2	1	0	0	1	1	0	2	1
		acnB	aconitate hydratase 2 / 2-methylisocitrate dehydratase	EC:4.2.1.3 4.2.1.99	K01682	0	1	0	0	0	2	1	0	0	0	1	1	0	0	1	0	2	2	2	1	0	0	0	0	0	0	1	0	0	1	0	2	1	1	1	0	2	1	0	0	0	1	0	0
		IDH1, IDH2, icd	isocitrate dehydrogenase	EC:1.1.1.42	K00031	1	0	0	1	1	1	1	0	1	1	2	2	0	0	1	0	1	2	0	0	3	1	1	1	1	1	2	1	2	0	0	1	1	2	3	0	0	1	1	1	1	3	1	1
		IDH3	Isocitrate dehydrogenase (NAD(+))	EC:1.1.1.41	K00030	0	0	0	0	0	0	0	1	0	0	0	0	0	0	1	0	1	0	0	1	0	0	0	0	0	0	0	0	0	0	0	1	0	0	1	0	1	0	0	0	0	0	0	0
		korA, oorA, oforA	2-oxoglutarate/2-oxoacid ferredoxin oxidoreductase subunit alpha	EC:1.2.7.3 1.2.7.11	K00174	4	2	2	0	1	0	1	0	3	4	2	1	0	1	1	1	1	0	0	0	1	0	2	5	2	1	0	2	0	0	2	0	2	0	1	3	0	0	0	3	0	1	3	2
		korB, oorB, oforB	2-oxoglutarate/2-oxoacid ferredoxin oxidoreductase subunit beta	EC:1.2.7.3 1.2.7.11	K00175	3	3	3	0	1	0	1	0	3	4	1	1	0	0	1	3	1	0	0	0	1	0	2	4	2	1	0	2	0	0	2	0	2	0	1	2	0	0	0	3	0	1	2	0
		korD, oorD	2-oxoglutarate ferredoxin oxidoreductase subunit delta	EC:1.2.7.3	K00176	3	0	1	0	1	0	1	0	2	2	0	1	0	0	0	1	0	0	0	0	0	0	1	3	0	0	0	0	0	0	0	0	2	0	0	0	0	0	0	1	0	0	1	1
		korC, oorC	2-oxoglutarate ferredoxin oxidoreductase subunit gamma	EC:1.2.7.3	K00177	2	0	2	0	1	0	1	0	2	2	0	1	0	0	0	1	0	0	0	0	0	0	0	2	0	1	0	0	0	0	0	0	1	0	0	0	0	0	0	1	0	0	2	1
		sucD	succinyl-CoA synthetase alpha subunit	EC:6.2.1.5	K01902	0	0	1	0	0	1	1	0	2	1	1	1	1	1	1	0	1	0	1	1	1	1	1	2	1	1	2	1	1	1	1	1	2	1	0	1	1	1	1	1	1	0	0	1
		sucC	succinyl-CoA synthetase beta subunit	EC:6.2.1.5	K01903	0	1	1	0	0	1	1	0	1	1	1	1	1	2	1	0	1	0	1	1	1	1	1	2	1	1	1	1	0	1	1	1	1	1	0	1	0	1	1	0	1	0	0	1
		frdA	fumarate reductase flavoprotein subunit	EC:1.3.5.4	K00244	1	2	0	0	0	0	0	0	1	0	0	1	0	0	1	0	0	1	0	0	0	0	0	0	1	0	0	1	0	1	2	0	0	0	1	1	0	0	0	0	0	0	0	0
		frdB	fumarate reductase iron-sulfur subunit	EC:1.3.5.4	K00245	0	1	0	0	0	0	1	0	1	0	0	2	0	0	1	0	0	0	0	0	0	0	0	0	1	0	0	0	0	1	3	0	0	0	0	0	0	0	0	0	0	1	0	0
		frdC	fumarate reductase subunit C	EC:1.3.5.4	K00246	0	1	0	0	0	0	0	0	1	0	0	1	0	0	1	0	0	0	0	0	0	0	0	0	0	0	0	0	0	1	2	0	0	0	0	1	0	0	0	0	0	0	0	0
		frdD	fumarate reductase subunit D	EC:1.3.5.4	K00247	0	0	0	0	0	0	0	0	0	0	0	0	0	0	1	0	0	0	0	0	0	0	0	0	0	0	0	0	0	1	1	0	0	0	0	0	0	0	0	0	0	0	0	0
		sdhA, frdA	succinate dehydrogenase / fumarate reductase, flavoprotein subunit	EC:1.3.5.1 1.3.5.4	K00239	0	1	1	1	0	1	3	0	1	1	1	3	1	1	1	1	1	2	1	0	2	2	1	0	1	1	1	0	2	0	1	1	1	1	1	2	2	1	1	1	0	4	1	1
		sdhB, frdB	succinate dehydrogenase / fumarate reductase, iron-sulfur subunit	EC:1.3.5.1 1.3.5.4	K00240	0	1	1	1	0	1	1	0	1	1	1	1	1	1	1	1	1	0	2	0	2	1	1	0	1	1	3	0	3	0	1	2	1	1	1	2	2	1	1	1	1	3	1	1
		sdhC, frdC	succinate dehydrogenase / fumarate reductase, cytochrome b subunit	EC:1.3.5.1 1.3.5.4	K00241	0	0	1	1	0	1	1	0	1	1	1	1	1	2	1	1	1	2	1	0	2	1	1	0	1	1	1	0	2	0	1	2	1	1	1	0	4	1	1	1	0	1	1	1
		sdhD, frdD	succinate dehydrogenase / fumarate reductase, membrane anchor subunit	EC:1.3.5.1 1.3.5.4	K00242	0	1	0	0	0	1	0	0	0	0	1	0	0	2	1	0	1	2	1	0	2	0	0	0	1	0	1	0	2	0	1	2	0	1	1	0	3	1	0	0	0	0	0	0
		fumA, fumB	fumarate hydratase, class I	EC:4.2.1.2	K01676	1	1	1	1	2	1	0	0	1	1	1	0	0	1	2	1	1	1	1	0	0	0	0	0	0	0	0	0	0	1	2	1	0	1	0	1	0	1	0	0	1	0	1	1
		fumC	fumarate hydratase, class II	EC:4.2.1.2	K01679	0	0	1	0	0	0	2	0	1	1	0	1	0	0	1	1	0	1	1	0	2	1	0	0	0	0	0	0	0	1	1	0	1	0	0	1	0	0	1	1	0	0	1	1
		DLAT, aceF, pdhC	pyruvate dehydrogenase E2 component (dihydrolipoamide acetyltransferase)	EC:2.3.1.12	K00627	1	0	0	0	0	0	0	0	1	0	2	0	0	2	3	0	0	2	2	2	3	0	0	0	0	0	0	0	0	2	3	1	0	1	0	1	0	1	1	0	1	0	1	2
		DLST, sucB	2-oxoglutarate dehydrogenase E2 component (dihydrolipoamide succinyltransferase)	EC:2.3.1.61	K00658	0	0	1	0	0	0	0	0	0	0	1	0	1	2	1	0	0	0	1	1	1	0	0	0	0	0	0	0	3	0	1	1	0	0	0	2	0	1	0	1	1	0	1	1
		DLD, lpd, pdhD	dihydrolipoamide dehydrogenase	EC:1.8.1.4	K00382	2	3	1	0	0	0	0	0	2	0	3	0	0	5	4	2	3	4	2	4	2	1	0	0	0	1	0	0	1	2	5	2	0	0	0	3	3	1	2	1	2	0	3	6
		PDHA, pdhA	pyruvate dehydrogenase E1 component alpha subunit	EC:1.2.4.1	K00161	0	0	2	0	0	0	0	0	0	0	1	0	1	0	2	0	0	1	1	0	0	1	0	0	0	0	0	0	1	0	1	0	1	0	0	1	1	0	1	0	0	0	1	2
		PDHB, pdhB	pyruvate dehydrogenase E1 component beta subunit	EC:1.2.4.1	K00162	0	0	2	0	0	0	0	0	0	0	1	0	0	1	2	0	0	1	1	0	0	1	0	0	0	0	0	0	1	0	1	0	1	0	0	1	1	0	1	0	1	0	1	1
		aceE	pyruvate dehydrogenase E1 component	EC:1.2.4.1	K00163	0	2	0	0	0	0	0	0	0	0	1	0	0	1	1	0	1	2	1	1	3	0	0	0	0	0	0	0	0	1	2	1	0	1	0	2	1	1	0	0	1	0	0	0
		OGDH, sucA	2-oxoglutarate dehydrogenase E1 component	EC:1.2.4.2	K00164	0	2	2	0	0	0	0	0	0	0	1	0	1	1	2	0	1	2	1	1	1	0	0	0	0	0	0	0	3	0	1	1	0	0	0	1	0	1	0	0	1	0	1	1
Pyruvate metabolism		porA	pyruvate ferredoxin oxidoreductase alpha subunit	EC:1.2.7.1	K00169	0	1	1	0	0	0	1	1	0	0	1	1	0	1	1	0	0	0	0	0	0	2	0	0	1	1	0	1	0	0	1	1	1	0	1	0	0	1	0	0	0	3	2	0
		porB	pyruvate ferredoxin oxidoreductase beta subunit	EC:1.2.7.1	K00170	0	1	1	0	0	0	1	1	0	0	1	1	0	0	1	0	0	0	0	0	0	2	0	0	1	1	0	1	0	0	0	1	1	0	1	0	0	1	0	0	1	3	2	0
		porD	pyruvate ferredoxin oxidoreductase delta subunit	EC:1.2.7.1	K00171	2	1	1	0	0	0	1	1	0	0	0	1	0	0	0	0	0	0	0	0	0	2	0	1	0	0	0	0	0	0	0	0	2	0	0	0	0	0	0	0	0	2	1	0
		porG	pyruvate ferredoxin oxidoreductase gamma subunit	EC:1.2.7.1	K00172	1	1	1	0	0	0	1	1	0	0	1	1	0	1	1	1	0	0	0	0	0	2	0	0	1	2	0	1	0	0	1	1	1	0	0	0	0	1	0	0	0	3	2	0
		ppdK	pyruvate, orthophosphate dikinase	EC:2.7.9.1	K01006	1	2	1	2	1	0	0	0	2	2	1	0	0	0	1	1	2	0	1	0	1	0	1	1	2	0	1	0	1	0	3	0	2	0	1	2	0	1	0	0	0	0	3	3
		pycA	pyruvate carboxylase subunit A	EC:6.4.1.1	K01959	0	0	0	1	0	0	0	1	0	0	0	1	0	0	0	0	0	0	0	0	0	0	0	0	0	0	0	0	1	0	0	0	1	1	0	0	0	0	0	0	0	1	0	0
		pycB	pyruvate carboxylase subunit B	EC:6.4.1.1	K01960	0	0	1	0	1	0	2	1	1	1	0	1	0	0	0	0	0	0	0	0	0	1	1	0	0	0	0	0	1	0	0	0	3	1	0	0	0	0	0	1	0	1	1	2
		DLAT, aceF, pdhC	pyruvate dehydrogenase E2 component (dihydrolipoamide acetyltransferase)	EC:2.3.1.12	K00627	1	0	0	0	0	0	0	0	1	0	2	0	0	2	3	0	0	2	2	2	3	0	0	0	0	0	0	0	0	2	3	1	0	1	0	1	0	1	1	0	1	0	1	2
		DLD, lpd, pdhD	dihydrolipoamide dehydrogenase	EC:1.8.1.4	K00382	2	3	1	0	0	0	0	0	2	0	3	0	0	5	4	2	3	4	2	4	2	1	0	0	0	1	0	0	1	2	5	2	0	0	0	3	3	1	2	1	2	0	3	6
		PDHA, pdhA	pyruvate dehydrogenase E1 component alpha subunit	EC:1.2.4.1	K00161	0	0	2	0	0	0	0	0	0	0	1	0	1	0	2	0	0	1	1	0	0	1	0	0	0	0	0	0	1	0	1	0	1	0	0	1	1	0	1	0	0	0	1	2
		PDHB, pdhB	pyruvate dehydrogenase E1 component beta subunit	EC:1.2.4.1	K00162	0	0	2	0	0	0	0	0	0	0	1	0	0	1	2	0	0	1	1	0	0	1	0	0	0	0	0	0	1	0	1	0	1	0	0	1	1	0	1	0	1	0	1	1
		aceE	pyruvate dehydrogenase E1 component	EC:1.2.4.1	K00163	0	2	0	0	0	0	0	0	0	0	1	0	0	1	1	0	1	2	1	1	3	0	0	0	0	0	0	0	0	1	2	1	0	1	0	2	1	1	0	0	1	0	0	0
Lactate metabolism		LDH, ldh	L-lactate dehydrogenase	EC:1.1.1.27	K00016	0	0	0	0	0	0	0	0	0	0	0	0	0	0	0	0	0	0	0	0	0	0	0	0	0	0	1	0	0	0	0	0	0	0	0	0	0	0	0	0	0	0	1	0
		lldD	L-lactate dehydrogenase (cytochrome)	EC:1.1.2.3	K00101	0	2	0	0	0	1	0	0	0	0	0	0	1	1	1	0	1	1	1	2	1	0	0	0	1	0	4	1	2	1	1	0	0	0	1	1	1	0	0	0	1	0	0	0
		LDHD, dld	D-lactate dehydrogenase (cytochrome)	EC:1.1.2.4	K00102	0	3	0	0	1	3	0	0	1	1	3	0	3	5	4	0	3	3	2	2	2	0	0	0	4	0	3	3	1	2	1	1	1	2	5	3	3	1	0	0	2	0	1	0
		dld	D-lactate dehydrogenase (quinone)	EC:1.1.5.12	K03777	0	0	0	0	0	0	0	0	0	0	0	0	0	0	0	0	0	0	0	0	0	0	0	0	0	0	0	0	1	0	0	0	0	0	0	0	0	0	0	0	0	0	0	0
		ldhA	D-lactate dehydrogenase	EC:1.1.1.28	K03778	0	2	0	0	0	0	0	0	0	0	0	0	0	0	0	0	0	0	0	0	0	0	0	0	1	0	0	0	1	0	0	0	0	0	0	0	0	1	1	0	0	0	0	0
Formate metabolism		fdhA	formate dehydrogenase (NADP+) alpha subunit	EC:1.17.1.10	K05299	0	0	0	0	0	0	0	1	1	1	0	0	0	0	0	0	0	0	0	0	0	2	0	0	0	0	0	0	0	0	0	0	1	0	0	0	0	0	0	0	0	0	2	2
		fdhB	formate dehydrogenase (NADP+) beta subunit	EC:1.17.1.10	K15022	0	0	2	0	0	0	1	0	0	0	0	1	0	0	0	1	0	0	0	0	0	0	0	0	0	0	0	0	0	0	0	0	0	0	0	0	0	0	0	0	0	0	0	1
		FDH	formate dehydrogenase	EC:1.17.1.9	K00122	1	0	0	0	0	0	0	0	0	0	0	0	0	1	3	0	0	0	1	1	1	0	0	0	0	0	1	0	0	0	1	0	0	0	0	1	0	0	0	0	1	0	0	0
		fdoG, fdhF, fdwA	formate dehydrogenase major subunit	EC:1.17.1.9	K00123	0	4	4	1	0	0	3	3	1	7	3	2	0	3	4	1	4	1	3	3	1	1	1	2	3	1	1	2	1	2	3	2	6	1	3	5	2	2	1	0	1	1	6	3
		fdoH, fdsB	formate dehydrogenase iron-sulfur subunit	EC:1.17.1.9	K00124	0	1	3	0	1	0	0	0	1	4	1	0	0	1	1	2	1	2	2	1	1	0	0	2	1	1	1	0	0	1	1	0	1	1	2	1	1	0	0	0	0	0	3	1
		fdhB	formate dehydrogenase (coenzyme F420) beta subunit	EC:1.17.98.3 1.8.98.6	K00125	1	0	1	0	0	0	0	0	0	2	0	0	0	0	0	0	0	0	0	0	0	0	0	0	0	0	0	0	0	0	0	0	1	0	0	0	0	0	0	0	0	0	2	2
		fdsD	formate dehydrogenase subunit delta	EC:1.17.1.9	K00126	0	0	0	0	0	0	0	0	0	0	0	0	0	0	0	0	0	0	0	0	0	0	0	0	1	0	0	0	0	0	0	0	0	1	0	0	0	0	0	0	0	0	0	0
		fdoI, fdsG	formate dehydrogenase subunit gamma		K00127	0	2	0	0	1	0	0	0	0	0	1	0	0	1	2	0	2	2	1	1	1	0	0	3	1	0	1	0	0	1	2	0	1	1	2	0	1	1	0	0	0	0	1	0
		fdhD	FdhD protein		K02379	1	1	1	0	0	0	0	1	0	1	1	0	0	0	1	0	1	0	1	0	0	0	0	0	1	0	0	1	0	1	0	0	1	1	1	0	1	1	0	0	0	0	1	1
		fdhE	FdhE protein		K02380	0	0	1	0	0	0	0	0	1	1	0	0	0	1	0	0	0	0	0	0	0	0	0	0	0	0	0	0	0	0	0	0	0	0	1	0	0	0	0	0	0	0	0	0
Ethanol fermentation		adhP	alcohol dehydrogenase, propanol-preferring	EC:1.1.1.1	K13953	0	0	0	0	0	0	0	0	0	0	0	0	0	0	1	2	1	1	0	1	1	0	0	0	0	0	0	1	0	0	1	0	0	0	0	2	0	0	0	0	0	0	0	0
		adh	alcohol dehydrogenase	EC:1.1.1.1	K13954	0	0	0	0	0	0	0	0	0	0	0	0	0	0	0	0	0	0	0	0	0	0	0	0	0	0	0	0	0	0	0	0	0	0	0	0	0	0	0	0	0	0	0	0
			alcohol dehydrogenase	EC:1.1.1.1	K00001	1	0	2	1	0	0	0	0	1	0	2	0	0	0	1	0	1	1	0	0	2	0	0	1	3	0	12	2	0	1	5	3	0	1	0	5	3	4	0	0	1	1	2	2
Acetate fermentation		pta	phosphate acetyltransferase	EC:2.3.1.8	K00625	0	2	0	0	1	0	0	0	0	0	1	0	0	0	1	0	1	0	1	0	0	0	1	1	1	0	0	0	0	1	1	1	0	0	1	0	0	0	0	0	0	0	0	1
		ackA	acetate kinase	EC:2.7.2.1	K00925	1	1	0	0	1	0	0	0	1	1	1	1	0	1	0	0	1	0	1	0	0	1	0	1	1	0	0	0	2	2	2	1	1	1	1	0	0	1	0	0	0	1	0	1
		acdA	acetyl-CoA synthetase (ADP-forming) subunit alpha	EC:6.2.1.13	K01905	7	0	2	0	0	0	0	0	0	2	0	0	0	0	0	2	0	0	0	0	2	0	2	0	0	2	0	2	0	0	0	0	3	0	0	0	0	0	0	0	0	0	1	0
		acdB	acetyl-CoA synthetase (ADP-forming) subunit beta	EC:6.2.1.13	K22224	0	0	0	0	0	0	0	0	0	2	0	0	0	0	0	2	0	0	0	0	0	0	0	0	0	0	0	0	0	0	0	0	2	0	0	0	0	0	0	0	0	0	0	0
		acyP	acylphosphatase	EC:3.6.1.7	K01512	1	0	0	0	0	0	0	6	0	1	0	0	0	1	0	1	0	0	1	0	1	1	2	2	1	1	1	0	1	0	1	1	0	0	2	1	0	1	0	0	0	0	1	1
		ALDH	aldehyde dehydrogenase (NAD+)		K00128	1	2	1	0	0	0	0	0	0	2	1	0	0	2	1	0	2	1	0	1	4	1	0	3	2	0	6	0	0	0	3	1	1	0	1	2	1	0	1	1	2	0	2	1
		ACSS, acs	acetyl-CoA synthetase	EC:6.2.1.1	K01895	0	2	1	1	0	2	2	3	3	2	3	1	0	1	3	0	3	5	3	1	1	0	0	0	2	1	5	3	1	1	4	1	3	2	2	6	2	1	1	3	1	1	3	2
Acetyl-CoA metabolism		accB, bccP	acetyl-CoA carboxylase biotin carboxyl carrier protein		K02160	0	1	0	0	0	1	1	0	0	0	1	1	1	1	1	1	1	0	1	0	3	1	1	0	0	0	1	1	2	1	2	1	0	1	1	0	0	1	1	1	1	0	0	1
		accC	acetyl-CoA carboxylase, biotin carboxylase subunit	EC:6.4.1.2/6.3.4.14	K01961	1	1	1	1	0	1	1	0	0	1	1	1	2	1	1	1	1	1	1	0	2	1	1	1	0	0	2	1	2	1	2	1	1	1	2	0	0	1	1	1	2	0	0	0
		accA	acetyl-CoA carboxylase carboxyl transferase subunit alpha	EC:6.4.1.2	K01962	0	1	0	0	1	1	1	0	0	0	1	1	1	1	1	1	1	2	1	0	0	1	0	0	1	0	2	1	1	1	1	1	1	1	1	0	0	1	1	0	1	1	0	0
		accD	acetyl-CoA carboxylase carboxyl transferase subunit beta	EC:6.4.1.2	K01963	0	1	0	1	1	1	1	0	0	0	1	1	0	1	1	0	1	1	1	1	1	1	0	2	1	0	1	1	2	1	1	1	1	1	1	0	0	1	2	1	1	1	0	0
		leuA, IMS	2-isopropylmalate synthase	C:2.3.3.13	K01649	2	1	2	2	3	1	1	1	2	2	1	1	1	1	1	2	1	1	2	0	1	1	0	1	1	1	3	1	2	2	1	2	1	3	1	2	2	1	2	0	1	1	0	2
		nifV	homocitrate synthase NifV	EC:2.3.3.14	K02594	0	0	0	1	0	0	1	0	1	0	0	0	0	0	0	0	0	0	0	0	0	0	0	0	0	1	0	0	1	1	0	0	1	0	0	0	0	0	0	0	0	0	1	1
CO oxidation		coxS	Carbon monoxide dehydrogenase small chain	EC:1.2.7.4	K03518	1	0	0	0	0	1	0	0	0	2	0	0	0	0	0	0	0	0	1	0	0	0	2	1	0	0	2	2	0	0	0	0	0	0	0	8	0	0	0	0	1	0	0	0
		coxM	Carbon monoxide dehydrogenase medium chain	EC:1.2.7.4	K03519	0	0	0	0	0	1	0	0	0	1	0	0	0	0	0	0	0	0	1	0	1	0	1	1	0	0	4	1	0	0	0	0	0	0	0	5	0	0	0	0	1	0	0	0
		coxL	Carbon monoxide dehydrogenase large chain	EC:1.2.7.4	K03520	0	0	0	0	0	3	0	0	0	0	0	0	0	0	0	0	0	0	1	0	0	0	1	0	0	0	2	4	0	0	0	0	0	0	0	15	0	0	0	0	1	0	0	0
		coxG	Carbon monoxide oxidation accessory protein CoxG			0	0	0	0	0	0	0	0	0	0	0	0	0	0	0	0	0	0	0	0	0	0	0	0	0	0	0	0	0	0	0	0	0	0	0	0	0	0	0	0	0	0	0	0
		cooS	Carbon monoxide dehydrogenase CooS subunit	EC:1.2.99.2	K00198	3	0	2	2	0	0	0	1	0	2	0	0	0	0	0	1	0	0	0	0	0	0	0	0	0	1	0	0	0	0	0	0	2	0	0	0	0	0	0	0	0	0	3	2
		cooC	CO dehydrogenase accessory protein CooC (nickel insertion)		K07321	1	0	2	0	0	0	0	0	0	2	0	0	0	0	0	1	0	0	0	0	0	0	0	0	0	0	0	0	0	0	0	0	2	0	0	0	0	0	0	0	0	0	0	1
Chitin metabolism		chi	chitinase	EC:3.2.1.14	K01183	0	1	0	0	0	1	1	0	0	0	0	1	0	0	1	0	1	1	0	0	2	1	0	0	0	0	0	0	0	2	0	1	0	0	0	1	0	2	7	0	0	0	0	0
Xylose metabolism		xdh	xylose dehydrogenase (NAD/NADP)		K14273	0	0	0	0	0	0	0	0	0	0	0	0	0	0	1	0	0	0	0	0	0	0	0	0	0	0	2	1	0	0	0	0	0	0	0	0	0	0	0	0	0	0	0	0
		xylA	xylose isomerase	EC:5.3.1.5	K01805	0	0	0	0	1	0	0	0	0	1	0	0	0	0	1	0	0	0	0	0	3	0	0	0	0	0	1	0	0	0	0	0	1	0	0	0	0	0	0	0	0	0	0	0
Oxidative phosphorylation	Complex I	nuoA	NADH-quinone oxidoreductase subunit A	EC 1.6.5.3	K00330	1	1	0	1	1	0	1	0	0	0	1	2	0	3	1	0	1	0	1	0	1	2	0	0	2	0	1	1	0	1	2	0	2	1	1	1	1	1	0	1	1	1	1	0
		nuoB	NADH-quinone oxidoreductase subunit B	EC 1.6.5.3	K00331	2	1	0	1	2	0	1	0	0	0	1	2	0	2	1	0	1	0	1	0	1	2	0	0	2	0	1	1	0	2	2	1	2	0	1	1	0	1	0	1	1	1	0	0
		nuoCD	NADH-quinone oxidoreductase subunit C/D	EC:7.1.1.2	K13378	1	0	0	0	0	0	0	0	0	0	0	1	0	0	0	0	0	0	0	0	0	1	0	0	0	0	0	0	0	0	0	0	1	0	0	0	0	0	0	1	0	0	0	0
		nuoE	NADH-quinone oxidoreductase subunit E	EC 1.6.5.3	K00334	4	1	3	0	1	1	1	1	0	5	0	2	1	1	1	1	1	0	1	0	1	1	0	1	2	0	0	0	0	1	2	0	4	0	1	1	1	1	0	0	0	1	4	1
		nuoF	NADH-quinone oxidoreductase subunit F	EC 1.6.5.3	K00335	1	1	3	0	1	1	1	2	0	3	1	2	1	0	1	1	1	0	1	0	2	1	0	2	3	0	1	0	0	2	3	0	5	0	1	1	1	1	3	0	0	0	3	2
		nuoG	NADH-quinone oxidoreductase subunit G	EC 1.6.5.3	K00336	0	1	2	0	1	1	3	0	0	0	1	3	1	0	1	1	1	1	1	0	2	0	0	1	3	0	1	0	0	1	1	0	1	0	1	1	2	1	0	0	0	2	3	2
		nuoH	NADH-quinone oxidoreductase subunit H	EC 1.6.5.3	K00337	0	1	1	1	2	1	1	1	1	0	1	2	0	0	1	1	1	1	1	0	0	1	0	0	3	1	1	0	0	2	1	1	2	0	1	1	1	1	0	1	0	1	1	1
		nuoI	NADH-quinone oxidoreductase subunit I	EC 1.6.5.3	K00338	1	1	1	1	1	1	2	1	0	1	1	3	0	0	1	2	1	0	1	0	0	2	0	0	2	0	0	0	0	1	1	0	2	0	1	1	0	1	0	1	0	1	1	1
		nuoJ	NADH-quinone oxidoreductase subunit J	EC 1.6.5.3	K00339	0	1	1	1	1	1	1	2	0	0	1	2	0	0	1	2	1	0	1	0	0	2	0	0	2	1	0	0	0	1	1	0	2	0	1	1	1	1	0	1	0	1	1	1
		nuoK	NADH-quinone oxidoreductase subunit K	EC 1.6.5.3	K00340	0	1	1	1	1	1	1	1	0	0	1	2	0	0	1	2	1	0	1	0	0	2	0	0	1	1	0	0	0	1	1	0	2	0	1	1	0	1	0	1	0	1	1	0
		nuoL	NADH-quinone oxidoreductase subunit L	EC 1.6.5.3	K00341	0	1	0	1	1	1	1	1	0	0	2	2	0	1	1	2	1	1	1	0	1	4	0	0	1	1	0	0	1	2	1	2	1	0	1	1	0	1	0	1	0	2	1	0
		nuoM	NADH-quinone oxidoreductase subunit M	EC 1.6.5.3	K00342	0	1	1	1	1	1	1	1	0	0	1	2	0	1	1	2	1	4	1	0	1	5	1	0	1	1	1	0	2	5	2	4	2	1	1	1	0	1	0	1	0	1	1	0
		nuoN	NADH-quinone oxidoreductase subunit N	EC 1.6.5.3	K00343	0	1	1	1	1	2	1	1	0	0	1	3	0	1	1	2	1	5	1	0	1	2	1	0	1	1	2	0	2	1	2	1	2	1	1	1	0	1	0	1	0	2	1	0
			NADH dehydrogenase	EC:7.1.1.2	K00329	0	1	0	0	0	1	0	0	0	0	1	0	0	0	1	0	1	0	0	0	0	0	0	1	2	0	4	1	0	1	0	1	0	2	1	0	0	3	0	0	0	0	0	0
	Complex II	sdhA	succinate dehydrogenase / fumarate reductase, flavoprotein subunit	EC:1.3.5.1 1.3.5.4	K00239	0	1	1	1	0	1	3	0	1	1	1	3	1	1	1	1	1	2	1	0	2	2	1	0	1	1	1	0	2	0	1	1	1	1	1	2	2	1	1	1	0	4	1	1
		sdhB	succinate dehydrogenase / fumarate reductase, iron-sulfur subunit	EC:1.3.5.1 1.3.5.4	K00240	0	1	1	0	0	1	1	0	1	1	1	1	1	1	1	1	1	0	1	0	2	1	1	0	1	1	3	0	3	0	1	2	1	1	1	2	2	1	1	1	1	3	1	1
	Complex III	petA	Cytochrome bc1 complex, iron-sulfur subunit	EC 1.10.2.2	K00411	0	2	0	0	0	1	1	0	0	0	2	1	0	0	2	0	2	0	2	2	1	0	0	0	0	0	2	2	0	2	0	2	0	1	1	1	1	1	0	0	1	1	0	0
		petB	Cytochrome bc1 complex, cytochrome b subunit	EC 1.10.2.2	K00412	0	2	0	0	0	1	1	0	0	1	1	1	0	0	1	0	1	0	1	1	0	1	0	1	1	0	3	1	0	1	1	1	1	1	2	1	1	1	0	0	1	1	0	1
	Complex IV aa3	coxA, ctaD	cytochrome c oxidase subunit I	EC:1.9.3.1	K02274	0	2	0	0	0	1	0	0	0	0	1	0	1	2	1	0	1	1	1	2	4	0	0	0	2	0	3	1	0	0	2	0	1	1	2	5	1	2	1	1	1	1	0	0
		coxB, ctaC	cytochrome c oxidase subunit II	EC:1.9.3.1	K02275	0	2	0	0	0	1	0	0	0	0	1	0	1	3	2	0	2	3	1	1	4	0	0	0	2	0	2	2	1	1	2	1	1	1	1	4	3	2	2	1	1	1	0	0
		coxC, ctaE	cytochrome c oxidase subunit III	EC:1.9.3.1	K02276	0	1	0	0	0	1	0	0	0	0	1	0	0	0	1	0	1	0	1	1	1	0	0	0	1	0	1	0	0	0	1	1	1	1	0	1	1	0	1	2	0	1	0	0
		coxD, ctaF;	cytochrome c oxidase subunit IV	EC:1.9.3.1	K02277	0	0	0	0	0	0	0	0	0	0	0	0	1	0	1	0	0	0	0	0	0	0	0	0	0	0	0	0	1	1	2	0	1	0	1	0	0	0	0	0	0	0	0	0
		coxAC	cytochrome c oxidase subunit I+III	EC:1.9.3.1	K15408	0	0	0	0	0	0	0	0	0	0	0	0	0	1	0	0	0	1	0	0	0	0	0	0	0	0	0	0	0	0	0	0	0	0	0	0	0	0	0	0	0	0	0	0
	Complex IV cbb3	ccoN	cytochrome c oxidase, cbb3-type, subunit I	EC:1.9.3.1	K00404	0	0	1	0	0	1	1	0	1	0	1	1	2	0	1	1	1	3	1	1	3	0	0	0	1	0	2	0	2	1	1	1	0	1	2	1	2	1	0	0	1	0	1	1
		ccoO	cytochrome c oxidase cbb3-type subunit II		K00405	0	0	0	0	0	1	1	0	1	0	1	1	2	0	1	1	1	2	1	1	2	2	0	0	1	0	2	0	2	1	1	1	0	1	1	0	2	1	0	0	1	1	1	1
		ccoP	cytochrome c oxidase cbb3-type subunit III		K00406	0	0	0	0	0	1	1	0	0	0	1	1	3	0	1	1	2	3	1	1	2	0	0	1	3	0	1	2	3	2	1	1	1	2	2	1	2	1	0	2	1	1	0	1
		ccoQ	cytochrome c oxidase cbb3-type subunit IV		K00407	0	0	0	0	0	1	1	0	0	0	1	1	1	0	1	0	1	2	1	1	2	0	0	0	0	0	1	0	1	1	1	1	0	1	1	0	2	1	0	0	1	1	0	0
	Complex IV bd	cydA	cytochrome bd ubiquinol oxidase subunit I	EC:7.1.1.7	K00425	1	0	0	0	1	0	1	0	1	2	0	0	0	0	0	1	1	2	1	1	1	4	1	2	0	0	0	1	0	0	0	0	2	0	0	0	0	0	1	1	1	0	0	2
		cydB	cytochrome bd ubiquinol oxidase subunit II	EC:7.1.1.7	K00426	2	0	0	0	1	0	1	0	1	1	0	0	0	0	0	1	1	2	1	1	1	0	1	2	0	0	1	1	0	0	0	0	2	0	0	0	0	0	1	0	1	0	0	1
	Complex V	ATPVA, ntpA, atpA	V/A-type H+/Na+-transporting ATPase subunit A	EC:7.1.2.2 7.2.2.1	K02117	0	1	0	0	0	0	0	0	0	0	0	0	0	0	0	0	0	0	1	0	0	0	0	0	1	1	0	0	3	0	0	1	0	0	0	1	0	1	0	0	0	0	0	0
		ATPVB, ntpB, atpB	V/A-type H+/Na+-transporting ATPase subunit B		K02118	0	0	0	0	0	0	0	1	0	0	0	0	0	0	0	0	0	0	1	0	0	0	0	0	1	1	0	0	3	0	1	1	0	0	0	1	0	1	0	0	0	0	0	0
		ATPVC, ntpC, atpC	V/A-type H+/Na+-transporting ATPase subunit C		K02119	0	0	0	0	0	0	0	0	0	0	0	0	1	1	0	0	0	0	0	0	0	0	0	0	0	1	0	0	2	0	0	1	0	0	1	0	0	1	0	0	0	0	0	0
		ATPVD, ntpD, atpD	V/A-type H+/Na+-transporting ATPase subunit D		K02120	0	0	0	0	0	0	0	1	0	0	0	0	0	1	0	0	0	0	1	0	0	0	0	0	1	1	0	0	2	0	1	1	0	0	0	1	0	0	0	0	0	0	0	0
		ATPVE, ntpE, atpE	V/A-type H+/Na+-transporting ATPase subunit E		K02121	0	0	0	0	0	0	0	0	0	0	0	0	0	0	0	0	0	0	0	0	0	0	0	0	0	1	0	0	2	0	0	1	0	0	0	0	0	1	0	0	0	0	0	0
		ATPVF, ntpF, atpF	V/A-type H+/Na+-transporting ATPase subunit F		K02122	0	0	0	0	0	0	0	0	0	0	0	0	0	0	0	0	0	0	0	0	0	0	0	0	0	1	0	0	0	0	0	0	0	0	0	0	0	0	0	0	0	0	0	0
		ATPVG, ahaH, atpH	V/A-type H+/Na+-transporting ATPase subunit G/H		K02107	0	0	0	0	0	0	0	0	0	0	0	0	0	0	0	0	0	0	0	0	0	0	0	0	0	1	0	0	0	0	0	0	0	0	0	0	0	0	0	0	0	0	0	0
		ATPVI, ntpI, atpI	V/A-type H+/Na+-transporting ATPase subunit I		K02123	0	1	0	0	0	0	0	0	0	0	0	0	1	1	0	0	0	0	1	0	0	0	0	0	1	1	0	0	3	0	1	1	0	0	1	1	0	1	0	0	0	0	0	0
		ATPVK, ntpK, atpK	V/A-type H+/Na+-transporting ATPase subunit K		K02124	0	1	0	0	0	0	0	0	0	0	0	0	0	0	0	0	0	0	1	0	0	0	0	0	1	1	0	0	3	0	0	1	0	0	0	1	0	1	0	0	0	0	0	0
		PMA1, PMA2	H+-transporting ATPase	EC:7.1.2.1	K01535	0	0	0	0	0	0	0	0	0	0	0	0	0	0	0	0	0	0	0	0	0	0	0	0	0	0	0	0	0	0	0	0	0	0	0	0	0	0	0	0	0	0	1	0
		hppA	K(+)-stimulated pyrophosphate-energized sodium pump	EC:3.6.1.1	K15987	1	1	0	0	1	1	0	0	0	3	1	0	1	0	2	1	2	1	2	1	1	0	0	1	0	0	0	1	1	2	1	1	0	2	1	1	1	1	0	1	0	0	2	0
		PpaX	pyrophosphatase PpaX	EC:3.6.1.1	K06019	0	0	0	0	0	0	0	0	0	0	0	0	0	0	0	0	0	0	0	0	0	0	0	0	0	0	0	0	0	0	0	0	0	0	0	0	0	0	0	0	0	0	0	0
		ATPF1A	F-type H+-transporting ATPase subunit alpha	EC:7.1.2.2 7.2.2.1	K02111	1	0	1	1	4	1	1	0	2	1	0	1	1	0	1	0	1	1	0	0	1	0	1	0	1	0	0	0	1	1	1	1	1	1	1	1	0	1	2	0	0	2	0	2
		ATPF1B	F-type H+-transporting ATPase subunit beta	EC:7.1.2.2 7.2.2.1	K02112	1	1	1	1	3	1	1	0	1	1	1	1	2	0	1	0	1	1	0	0	1	1	0	1	1	0	1	0	1	1	1	1	1	1	1	1	1	1	2	1	0	1	1	2
		ATPF1D	F-type H+-transporting ATPase subunit delta		K02113	1	0	1	1	1	1	1	0	1	1	0	1	1	0	1	1	0	1	0	0	0	0	1	0	1	0	1	0	1	0	1	1	1	1	1	1	0	1	1	0	0	1	0	2
		ATPF1E	F-type H+-transporting ATPase subunit epsilon		K02114	1	1	0	1	1	1	1	0	1	1	1	1	2	0	1	1	1	1	0	0	2	1	0	1	1	0	2	0	1	1	0	1	1	1	1	1	1	1	2	1	0	1	1	0
		ATPF0A	F-type H+-transporting ATPase subunit a		K02108	1	0	2	1	2	1	1	0	1	1	0	1	3	0	1	0	1	2	0	1	0	0	1	0	1	0	1	0	1	1	1	1	1	1	1	1	0	1	2	1	0	1	2	2
		ATPF0B	F-type H+-transporting ATPase subunit b		K02109	2	0	3	2	2	1	2	0	2	2	0	2	1	0	1	1	1	1	0	1	0	0	1	0	1	0	3	0	1	0	1	1	2	1	1	1	0	1	3	1	4	2	2	5
		ATPF0C	F-type H+-transporting ATPase subunit c		K02110	1	0	2	1	2	1	1	0	1	1	0	1	2	0	1	0	1	1	0	1	0	0	1	0	1	0	1	0	1	1	1	1	1	1	1	0	0	1	2	1	1	1	3	3
Photosynthesis	photosystem I	psaA	photosystem I P700 chlorophyll a apoprotein A1		K02689	0	0	0	0	0	0	0	0	0	0	0	0	0	0	0	0	0	0	0	0	0	0	0	0	0	0	0	0	0	0	0	0	0	0	0	0	0	0	1	0	0	0	0	0
		psaB	photosystem I P700 chlorophyll a apoprotein A2		K02690	0	0	0	0	0	0	0	0	0	0	0	0	0	0	0	0	0	0	0	0	0	0	0	0	0	0	0	0	0	0	0	0	0	0	0	0	0	0	1	0	0	0	0	0
		psaC	photosystem I subunit VII		K02691	0	0	0	0	0	0	0	0	0	0	0	0	0	0	0	0	0	0	0	0	0	0	0	0	0	0	0	0	0	0	0	0	0	0	0	0	0	0	1	0	0	0	0	0
		psaD	photosystem I subunit II		K02692	0	0	0	0	0	0	0	0	0	0	0	0	0	0	0	0	0	0	0	0	0	0	0	0	0	0	0	0	0	0	0	0	0	0	0	0	0	0	1	0	0	0	0	0
		psaE	photosystem I subunit IV		K02693	0	0	0	0	0	0	0	0	0	0	0	0	0	0	0	0	0	0	0	0	0	0	0	0	0	0	0	0	0	0	0	0	0	0	0	0	0	0	1	0	0	0	0	0
		psaF	photosystem I subunit III		K02694	0	0	0	0	0	0	0	0	0	0	0	0	0	0	0	0	0	0	0	0	0	0	0	0	0	0	0	0	0	0	0	0	0	0	0	0	0	0	1	0	0	0	0	0
		psaI	photosystem I subunit VIII		K02696	0	0	0	0	0	0	0	0	0	0	0	0	0	0	0	0	0	0	0	0	0	0	0	0	0	0	0	0	0	0	0	0	0	0	0	0	0	0	0	0	0	0	0	0
		psaJ	photosystem I subunit IX		K02697	0	0	0	0	0	0	0	0	0	0	0	0	0	0	0	0	0	0	0	0	0	0	0	0	0	0	0	0	0	0	0	0	0	0	0	0	0	0	1	0	0	0	0	0
		psaK	photosystem I subunit X		K02698	0	0	0	0	0	0	0	0	0	0	0	0	0	0	0	0	0	0	0	0	0	0	0	0	0	0	0	0	0	0	0	0	0	0	0	0	0	0	2	0	0	0	0	0
		psaL	photosystem I subunit XI		K02699	0	0	0	0	0	0	0	0	0	0	0	0	0	0	0	0	0	0	0	1	0	0	0	0	0	0	0	0	0	0	0	0	0	0	0	0	0	0	1	0	0	0	0	0
		psaM	photosystem I subunit XII		K02700	0	0	0	0	0	0	0	0	0	0	0	0	0	0	0	0	0	0	0	0	0	0	0	0	0	0	0	0	0	0	0	0	0	0	0	0	0	0	1	0	0	0	0	0
	photosystem II	psbA	photosystem II P680 reaction center D1 protein	EC:1.10.3.9	K02703	0	0	0	0	0	0	0	0	0	0	0	0	0	0	0	0	0	0	0	0	0	0	0	0	0	0	0	0	0	0	0	0	0	0	0	0	0	0	3	0	0	0	0	0
		psbB	photosystem II CP47 chlorophyll apoprotein		K02704	0	0	0	0	0	0	0	0	0	0	0	0	0	0	0	0	0	0	0	0	0	0	0	0	0	0	0	0	0	0	0	0	0	0	0	0	0	0	1	0	0	0	0	0
		psbC	photosystem II CP43 chlorophyll apoprotein		K02705	0	0	0	0	0	0	0	0	0	0	0	0	0	0	0	0	0	0	0	0	0	0	0	0	0	0	0	0	0	0	0	0	0	0	0	0	0	0	1	0	0	0	0	0
		psbD	photosystem II P680 reaction center D2 protein	EC:1.10.3.9	K02706	0	0	0	0	0	0	0	0	0	0	0	0	0	0	0	0	0	0	0	0	0	0	0	0	0	0	0	0	0	0	0	0	0	0	0	0	0	0	3	0	0	0	0	0
		psbE	photosystem II cytochrome b559 subunit alpha		K02707	0	0	0	0	0	0	0	0	0	0	0	0	0	0	0	0	0	0	0	0	0	0	0	0	0	0	0	0	0	0	0	0	0	0	0	0	0	0	1	0	0	0	0	0
		psbF	photosystem II cytochrome b559 subunit beta		K02708	0	0	0	0	0	0	0	0	0	0	0	0	0	0	0	0	0	0	0	0	0	0	0	0	0	0	0	0	0	0	0	0	0	0	0	0	0	0	1	0	0	0	0	0
		psbH	photosystem II PsbH protein		K02709	0	0	0	0	0	0	0	0	0	0	0	0	0	0	0	0	0	0	0	0	0	0	0	0	0	0	0	0	0	0	0	0	0	0	0	0	0	0	1	0	0	0	0	0
		psbJ	photosystem II PsbJ protein		K02711	0	0	0	0	0	0	0	0	0	0	0	0	0	0	0	0	0	0	0	0	0	0	0	0	0	0	0	0	0	0	0	0	0	0	0	0	0	0	0	0	0	0	0	0
		psbK	photosystem II PsbK protein		K02712	0	0	0	0	0	0	0	0	0	0	0	0	0	0	0	0	0	0	0	0	0	0	0	0	0	0	0	0	0	0	0	0	0	0	0	0	0	0	0	0	0	0	0	0
		psbM	photosystem II PsbM protein		K02714	0	0	0	0	0	0	0	0	0	0	0	0	0	0	0	0	0	0	0	0	0	0	0	0	0	0	0	0	0	0	0	0	0	0	0	0	0	0	1	0	0	0	0	0
		psbO	photosystem II oxygen-evolving enhancer protein 1		K02716	0	0	0	0	0	0	0	0	0	0	0	0	0	0	0	0	0	0	0	0	0	0	0	0	0	0	0	0	0	0	0	0	0	0	0	0	0	0	1	0	0	0	0	0
		psbP	photosystem II oxygen-evolving enhancer protein 2		K02717	0	0	0	0	0	0	0	0	0	0	0	0	0	0	0	0	0	0	0	0	0	0	0	0	0	0	0	0	0	0	0	0	0	0	0	0	0	0	2	0	0	0	0	0
		psbT	photosystem II PsbT protein		K02718	0	0	0	0	0	0	0	0	0	0	0	0	0	0	0	0	0	0	0	0	0	0	0	0	0	0	0	0	0	0	0	0	0	0	0	0	0	0	1	0	0	0	0	0
		psbU	photosystem II PsbU protein		K02719	0	0	0	0	0	0	0	0	0	0	0	0	0	0	0	0	0	0	0	0	0	0	0	0	0	0	0	0	0	0	0	0	0	0	0	0	0	0	1	0	0	0	0	0
		psbV	photosystem II cytochrome c550		K02720	0	0	0	0	0	0	0	0	0	0	0	0	0	0	0	0	0	0	0	0	0	0	0	0	0	0	0	0	0	0	0	0	0	0	0	0	0	0	2	0	0	0	0	0
		psbW	photosystem II PsbW protein		K02721	0	0	0	0	0	0	0	0	0	0	0	0	0	0	0	0	0	0	0	0	0	0	0	0	0	0	0	0	0	0	0	0	0	0	0	0	0	0	0	0	0	0	0	0
		psbX	photosystem II PsbX protein		K02722	0	0	0	0	0	0	0	0	0	0	0	0	0	0	0	0	0	0	0	0	0	0	0	0	0	0	0	0	0	0	0	0	0	0	0	0	0	0	1	0	0	0	0	0
		psbY	photosystem II PsbY protein		K02723	0	0	0	0	0	0	0	0	0	0	0	0	0	0	0	0	0	0	0	0	0	0	0	0	0	0	0	0	0	0	0	0	0	0	0	0	0	0	0	0	0	0	0	0
		psbZ	photosystem II PsbZ protein		K02724	0	0	0	0	0	0	0	0	0	0	0	0	0	0	0	0	0	0	0	0	0	0	0	0	0	0	0	0	0	0	0	0	0	0	0	0	0	0	1	0	0	0	0	0
		psb27	photosystem II Psb27 protein		K08902	0	0	0	0	0	0	0	0	0	0	0	0	0	0	0	0	0	0	0	0	0	0	0	0	0	0	0	0	0	0	0	0	0	0	0	0	0	0	1	0	0	0	0	0
		psb28	photosystem II 13kDa protein		K08903	0	0	0	0	0	0	0	0	0	0	0	0	0	0	0	0	0	0	0	0	0	0	0	0	0	0	0	0	0	0	0	0	0	0	0	0	0	0	1	0	0	0	0	0
		psb28-2	photosystem II Psb28-2 protein		K08904	0	0	0	0	0	0	0	0	0	0	0	0	0	0	0	0	0	0	0	0	0	0	0	0	0	0	0	0	0	0	0	0	0	0	0	0	0	0	1	0	0	0	0	0
		pscC	photosystem P840 reaction center cytochrome c551		K08942	0	0	0	0	0	0	0	0	0	0	0	0	0	0	0	0	0	0	0	0	0	0	0	0	0	0	0	0	0	0	0	0	0	0	0	0	0	1	0	0	0	0	0	0
	Complex III	petA	Cytochrome bc1 complex, iron-sulfur subunit	EC 1.10.2.2	K00411	0	2	0	0	0	1	1	0	0	0	2	1	0	0	2	0	2	0	2	2	1	0	0	0	0	0	2	2	0	2	0	2	0	1	1	1	1	1	0	0	1	1	0	0
		petB	Cytochrome bc1 complex, cytochrome b subunit	EC 1.10.2.2	K00412	0	2	0	0	0	1	1	0	0	1	1	1	0	0	1	0	1	0	1	1	0	1	0	1	1	0	3	1	0	1	1	1	1	1	2	1	1	1	0	0	1	1	0	1
		petC	cytochrome b6-f complex iron-sulfur subunit	EC:1.10.9.1	K02636	0	0	1	1	0	0	0	0	0	0	0	0	0	0	0	0	0	0	0	0	0	0	0	1	0	0	0	0	0	0	0	0	1	0	0	0	0	0	4	0	0	0	0	2
		petD	cytochrome b6-f complex subunit 4		K02637	0	0	0	0	0	0	0	0	0	0	0	0	0	0	0	0	0	0	0	0	0	0	0	0	0	0	0	0	0	0	0	0	0	0	0	0	0	0	1	0	0	0	0	0
		petE	plastocyanin		K02638	0	0	0	0	0	0	0	0	0	0	0	0	0	0	0	0	0	0	0	0	0	0	0	0	0	0	0	0	0	0	0	0	0	0	0	0	0	0	0	0	0	0	0	0
		petF	ferredoxin		K02639	0	0	0	0	0	0	0	0	0	0	0	0	0	0	0	0	0	0	0	0	0	0	0	0	0	0	0	0	0	0	0	0	0	0	0	0	0	0	5	0	0	0	0	0
		petG	cytochrome b6-f complex subunit 5		K02640	0	0	0	0	0	0	0	0	0	0	0	0	0	0	0	0	0	0	0	0	0	0	0	0	0	0	0	0	0	0	0	0	0	0	0	0	0	0	0	0	0	0	0	0
		petH	ferredoxin--NADP+ reductase	EC:1.18.1.2	K02641	0	0	0	0	0	0	0	0	0	0	0	0	0	0	0	0	0	0	0	0	0	0	0	0	0	0	0	0	0	0	0	1	0	0	0	0	0	0	1	0	0	0	0	0
		petL	cytochrome b6-f complex subunit 6		K02642	0	0	0	0	0	0	0	0	0	0	0	0	0	0	0	0	0	0	0	0	0	0	0	0	0	0	0	0	0	0	0	0	0	0	0	0	0	0	0	0	0	0	0	0
		petM	cytochrome b6-f complex subunit 7		K02643	0	0	0	0	0	0	0	0	0	0	0	0	0	0	0	0	0	0	0	0	0	0	0	0	0	0	0	0	0	0	0	0	0	0	0	0	0	0	1	0	0	0	0	0
		petN	cytochrome b6-f complex subunit 8		K03689	0	0	0	0	0	0	0	0	0	0	0	0	0	0	0	0	0	0	0	0	0	0	0	0	0	0	0	0	0	0	0	0	0	0	0	0	0	0	1	0	0	0	0	0
Aerobic anoxygenic photosynthesis		pufA	light-harvesting complex 1 alpha chain		K08926	0	1	0	0	0	0	0	0	0	0	0	0	0	1	0	0	0	0	0	0	0	0	0	0	0	0	0	0	0	0	0	0	0	0	0	0	0	0	0	0	2	0	0	0
		pufB	light-harvesting complex 1 beta chain		K08927	0	2	0	0	0	0	0	0	0	0	0	0	0	1	0	0	0	0	0	0	0	0	0	0	0	0	0	0	0	0	0	0	0	0	0	0	0	0	0	0	2	0	0	0
		pufL	photosynthetic reaction center L subunit		K08928	0	1	0	0	0	0	0	0	0	0	0	0	0	1	0	0	0	0	0	0	0	0	0	0	0	0	1	0	0	0	0	0	0	0	0	0	0	0	0	0	1	0	0	0
		pufM	photosynthetic reaction center M subunit		K08929	0	1	0	0	0	0	0	0	0	0	0	0	0	1	0	0	0	0	0	0	0	0	0	0	0	0	1	0	0	0	0	0	0	0	0	0	0	0	0	0	2	0	0	0
		pscC	photosystem P840 reaction center cytochrome c551		K08942	0	0	0	0	0	0	0	0	0	0	0	0	0	0	0	0	0	0	0	0	0	0	0	0	0	0	0	0	0	0	0	0	0	0	0	0	1	1	0	0	0	0	0	0
[truncated: 73 more columns]

## Sheet: f)Sulfur metabolism 
Data Set S1f The number of genes assigned to sulfur metabolism pathway.
Pathway	Gene	Product	EC number	KO	S01.Bin004	S01.Bin058	S01.Bin065	S01.Bin068	S02.Bin004	S02.Bin016	S02.Bin029	S02.Bin032	S02.Bin034	S02.Bin041	S03.Bin061	S03.Bin072	S03.Bin073	S04.Bin010	S04.Bin021	S05.Bin005	S05.Bin014	S05.Bin020	S05.Bin024	S06.Bin007	S06.Bin013	S06.Bin014	S06.Bin036	S06.Bin039	S06.Bin044	S06.Bin063	S06.Bin070	S06.Bin099	S06.Bin110	S06.Bin117	S06.Bin119	S06.Bin133	S06.Bin146	S06.Bin152	S06.Bin154	S06.Bin158	S06.Bin191	S06.Bin195	S06.Bin197	S06.Bin215	S06.Bin219	S06.Bin221	S07.Bin028	S07.Bin054	S07.Bin061
Assimilatory sulfate redunction	sat	sulfate adenylyltransferase	EC:2.7.7.4	K00958	1	1	0	1	0	0	2	0	2	2	0	2	2	0	0	0	0	0	0	0	0	0	0	0	1	0	3	1	2	0	1	1	0	0	1	1	0	1	1	0	0	2	1	2	0
	cysNC	bifunctional enzyme CysN/CysC	EC:2.7.7.4 2.7.1.25	K00955	0	1	0	0	1	0	0	0	0	0	0	0	0	0	0	1	0	1	0	0	1	2	0	0	1	0	0	0	0	0	0	0	0	0	0	0	0	0	0	0	0	0	1	0	0
	cysN	sulfate adenylyltransferase subunit 1	EC:2.7.7.4	K00956	0	0	0	0	0	1	0	0	0	0	2	0	0	1	2	0	0	0	1	0	0	0	0	0	0	0	0	0	0	1	0	0	0	1	1	1	0	0	0	1	0	0	0	0	0
	cysD	sulfate adenylyltransferase subunit 2	EC:2.7.7.4	K00957	0	1	0	0	1	1	0	0	0	0	1	0	0	1	1	0	0	1	1	0	1	2	0	0	1	0	0	0	0	1	0	0	0	1	0	1	0	0	0	1	0	0	0	0	0
	cysC	adenylylsulfate kinase	EC:2.7.1.25	K00860	1	0	1	0	0	0	0	0	0	0	1	0	0	0	0	1	0	0	0	0	0	2	0	0	0	0	0	0	0	0	0	0	0	0	0	0	0	1	1	0	0	0	1	0	1
	cysH	phosphoadenosine phosphosulfate reductase	EC:1.8.4.8/1.8.4.10	K00390	0	2	0	0	1	2	0	1	0	0	2	0	0	1	2	0	0	0	2	0	1	2	0	0	0	1	2	1	0	2	0	0	0	2	1	1	0	0	3	1	0	0	0	0	0
	cysJ	sulfite reductase (NADPH) flavoprotein alpha-component	EC:1.8.1.2	K00380	0	0	0	0	0	0	0	0	0	0	0	0	0	0	0	0	0	0	0	0	1	0	0	0	2	0	2	0	0	0	0	0	0	0	0	0	0	0	0	0	0	0	0	0	0
	cysI	sulfite reductase (NADPH) hemoprotein beta-component	EC:1.8.1.2	K00381	0	1	0	0	0	1	0	0	0	0	1	0	0	2	1	1	0	1	1	0	1	0	0	0	1	0	1	1	0	1	0	0	0	2	1	1	0	0	0	0	2	0	0	0	0
	sir	sulfite reductase (ferredoxin)	EC:1.8.7.1	K00392	0	0	0	1	0	0	0	0	0	0	0	0	0	0	0	0	0	0	0	0	0	2	0	0	0	0	0	0	0	0	0	0	0	0	0	0	0	0	1	0	0	0	0	0	1
	nrnA	bifunctional oligoribonuclease and PAP phosphatase NrnA(PAPS-APS)	EC:3.1.3.7 3.1.13.3	K06881	1	0	1	1	0	0	1	0	0	1	0	1	0	0	0	0	0	0	0	0	0	0	1	1	0	0	0	0	0	0	0	0	1	0	0	0	0	0	0	1	0	1	1	1	0
Dissimilatory sulfate reduction and oxidation	sat	sulfate adenylyltransferase	EC:2.7.7.4	K00958	1	1	0	1	0	0	2	0	2	2	0	2	2	0	0	0	0	0	0	0	0	0	0	0	1	0	3	1	2	0	1	1	0	0	1	1	0	1	1	0	0	2	1	2	0
	cysN	sulfate adenylyltransferase subunit 1	EC:2.7.7.4	K00956	0	0	0	0	0	1	0	0	0	0	2	0	0	1	2	0	0	0	1	0	0	0	0	0	0	0	0	0	0	1	0	0	0	1	1	1	0	0	0	1	0	0	0	0	0
	cysD	sulfate adenylyltransferase subunit 2	EC:2.7.7.4	K00957	0	1	0	0	1	1	0	0	0	0	1	0	0	1	1	0	0	1	1	0	1	2	0	0	1	0	0	0	0	1	0	0	0	1	0	1	0	0	0	1	0	0	0	0	0
	aprA	adenylylsulfate reductase, subunit A	EC:1.8.99.2	K00394	1	1	2	1	0	0	0	0	1	1	0	0	1	0	0	1	0	0	0	0	0	0	0	0	1	0	0	0	2	0	1	1	2	0	1	0	0	1	0	0	0	0	1	1	0
	aprB	adenylylsulfate reductase, subunit B	EC:1.8.99.2	K00395	1	1	2	1	0	0	0	0	1	1	0	0	1	0	0	0	0	0	0	0	0	0	0	0	1	0	0	1	1	0	1	1	1	0	1	0	0	1	0	0	0	0	1	1	0
	qmoA	quinone-interacting membrane-bound oxidoreductase, subunit A		K16885	1	1	1	1	0	0	0	0	1	1	0	0	0	0	0	0	0	0	0	0	0	0	0	3	1	0	0	0	0	0	0	1	1	0	1	0	0	1	0	0	0	0	1	1	0
	qmoB	quinone-interacting membrane-bound oxidoreductase, subunit B		K16886	2	1	1	1	0	0	0	0	1	1	0	0	0	0	0	1	0	0	0	0	0	0	0	3	0	0	0	0	0	0	0	1	1	0	1	0	0	1	0	0	0	0	1	1	0
	qmoC	quinone-interacting membrane-bound oxidoreductase, subunit C		K16887	1	1	0	1	0	0	0	0	1	2	0	0	0	0	0	1	0	0	0	0	0	0	0	1	0	0	0	0	0	0	0	1	2	0	1	0	0	1	0	0	0	0	1	1	0
	dsrA	dissimilatory sulfite reductase alpha subunit	EC:1.8.99.3 1.8.99.5	K11180	1	1	1	1	0	0	0	0	1	1	1	0	0	0	1	1	0	0	1	0	0	0	0	1	0	0	0	0	2	1	1	1	1	0	1	1	2	1	0	0	0	0	1	1	0
	dsrB	dissimilatory sulfite reductase beta subunit	EC:1.8.99.3 1.8.99.5	K11181	0	1	1	1	0	0	0	0	1	1	1	0	0	0	1	1	0	0	1	0	0	0	0	0	0	0	0	0	1	1	1	1	1	0	1	0	1	1	0	0	0	0	1	1	0
	dsrD	dissimilatory sulfite reductase D			0	0	1	1	0	0	0	0	1	1	0	0	0	0	0	1	0	0	0	0	0	0	0	0	0	0	0	0	0	0	0	0	1	0	0	0	0	0	0	0	0	0	1	1	0
	dsrC	dissimilatory sulfite reductase, gamma subunit	EC:1.8.99.3 2.8.1.-	K11179	1	2	0	1	0	0	0	0	1	1	3	0	5	1	3	1	3	0	2	0	0	0	0	1	1	0	0	1	1	3	3	3	1	0	3	3	1	2	0	0	0	0	1	1	0
	dsrN	cobyrinic acid a,c-diamide synthase			0	1	1	1	0	0	0	0	1	1	1	0	0	0	1	1	0	0	1	0	0	0	0	0	0	0	0	0	1	1	1	1	1	0	1	0	1	1	0	0	0	0	1	1	0
	dsrL	glutamate synthase			2	3	0	1	2	0	0	0	1	2	2	1	0	0	2	1	1	0	1	1	1	1	0	0	2	1	2	1	0	2	4	1	1	1	2	2	1	2	1	0	0	0	0	3	0
	dsrE	sulfurtransferase TusD/DsrE		K07235	0	1	0	0	0	0	0	1	0	0	1	0	0	0	1	0	1	0	1	0	0	0	0	0	0	0	0	0	1	1	2	1	0	0	1	1	1	1	0	0	0	0	0	0	0
	dsrF	sulfurtransferase TusC/DsrF		K07236	0	1	0	0	0	0	0	1	0	0	1	0	0	0	1	0	1	0	1	0	0	0	0	0	0	0	0	0	1	1	2	1	0	0	1	1	1	1	0	0	0	0	0	0	0
	dsrH	sulfurtransferase TusB/DsrH		K07237	0	1	0	0	0	0	0	1	0	0	1	0	0	0	1	0	1	0	1	0	0	0	0	0	0	0	0	0	1	1	1	1	0	0	1	1	1	1	0	0	0	0	0	0	0
	dsrM	nitrate reductase gamma subunit			0	1	1	1	0	0	0	0	1	1	1	0	0	0	1	1	0	0	1	0	0	0	0	0	0	0	0	0	1	1	1	1	1	0	1	0	1	1	0	0	0	0	1	0	0
	dsrK	heterodisulfide reductase iron-sulfur subunit		K18501	1	1	1	1	0	0	0	0	1	1	1	0	0	0	1	1	2	0	1	0	0	0	0	1	1	0	0	0	1	1	1	1	1	0	1	0	1	1	0	0	0	0	1	1	0
	dsrJ	cytochrome c family protein			0	0	0	1	0	0	0	0	1	1	1	0	0	0	1	0	0	0	1	0	0	0	0	0	0	0	0	0	1	1	1	1	0	0	1	0	1	0	0	0	0	0	1	1	0
	dsrO	4Fe-4S ferredoxin		K00184	0	1	1	1	0	0	0	0	1	1	1	0	0	0	1	1	0	0	1	0	0	0	0	0	0	0	0	0	1	1	1	1	1	0	1	0	1	0	0	0	0	0	1	1	0
	dsrP	molybdopterin oxidoreductase		K00185	1	1	1	1	0	0	0	0	1	1	1	0	0	0	1	1	1	0	1	0	0	0	0	3	0	0	0	1	1	1	1	1	1	0	1	0	1	1	0	3	0	0	1	1	0
	dsrR	adhesin/iron-sulfur cluster assembly protein			0	1	0	0	0	0	0	0	0	0	0	0	0	0	0	0	0	0	0	0	0	0	0	0	0	0	0	0	0	0	1	1	0	0	0	0	0	0	0	0	0	0	0	0	0
Anaerobic sulfite reduction	asrA	anaerobic sulfite reductase subunit A		K16950	0	1	0	0	0	0	0	0	0	0	0	0	1	0	0	0	0	0	0	0	0	0	0	0	0	0	0	0	1	0	0	0	0	0	0	0	0	0	0	0	0	1	0	0	0
	asrB	anaerobic sulfite reductase subunit B		K16951	0	0	0	0	0	0	0	0	0	0	0	0	0	0	0	0	0	0	0	0	0	0	0	1	0	0	0	0	0	0	0	0	0	0	0	0	0	0	0	0	0	0	0	0	0
	asrC	anaerobic sulfite reductase subunit C		K00385	0	0	0	0	0	0	0	0	0	0	0	0	0	0	0	0	0	0	0	0	0	0	0	0	0	0	0	0	0	0	0	0	0	0	0	0	0	0	0	0	0	0	0	0	0
Sulfur reduction	sreA	sulfur reductase molybdopterin subunit		K17219	0	0	0	0	0	0	0	0	0	0	0	0	0	0	0	0	0	0	0	0	0	0	0	0	0	0	0	0	0	0	0	0	0	0	0	0	0	1	0	0	0	0	0	0	0
	sreB	sulfur reductase FeS subunit		K17220	0	0	0	0	0	0	0	0	0	0	0	0	0	0	0	0	0	0	0	0	0	0	0	0	0	0	0	0	0	0	0	0	0	0	0	0	0	1	0	0	0	0	0	0	0
	sor	sulfur oxygenase/reductase	EC:1.13.11.55	K16952	0	0	0	0	0	0	0	0	0	0	0	0	0	0	0	0	0	0	0	0	0	0	0	0	0	0	0	0	0	0	0	0	0	0	0	0	0	0	0	0	0	0	0	0	0
	hydG	sulfhydrogenase subunit gamma (sulfur reductase)	EC:1.12.98.4	K17995	1	0	0	0	0	0	0	0	0	1	0	0	1	0	0	0	0	0	0	0	0	0	0	1	0	0	0	0	1	0	0	0	0	0	0	0	0	0	0	0	0	0	2	1	0
	hydB	sulfhydrogenase subunit beta (sulfur reductase)	EC:1.12.98.4	K17996	1	0	1	0	0	0	0	0	0	1	0	0	0	0	0	0	0	0	0	0	0	0	1	1	0	0	0	0	0	0	0	0	0	0	0	0	0	0	0	0	0	0	1	1	0
	hydA	sulfhydrogenase subunit alpha	EC:1.12.1.3 1.12.1.5	K17993	0	0	0	0	0	0	0	0	0	0	0	0	1	0	0	0	0	0	0	0	0	0	0	1	0	0	0	0	1	0	0	0	0	0	0	0	0	0	0	0	0	0	1	0	0
	hydD	sulfhydrogenase subunit delta	EC:1.12.1.3 1.12.1.5	K17994	0	0	0	0	0	0	0	0	0	0	0	0	1	0	0	0	0	0	0	0	0	0	0	1	0	0	0	0	1	0	0	0	0	0	0	0	0	0	0	0	0	0	1	0	0
Sulfur oxidation	sdo	persulfide dioxygenase sulfur dioxygenase	EC:1.13.11.18	K17725	0	2	0	0	0	1	0	0	0	0	2	0	0	1	2	0	2	2	2	1	1	0	0	0	1	0	1	1	1	1	0	0	0	1	1	1	0	0	1	0	1	0	0	0	1
DMSO reductaion	dmsA	anaerobic dimethyl sulfoxide reductase subunit A	EC:1.8.5.3	K07306	0	0	0	0	0	0	0	0	0	0	1	0	0	1	1	0	1	2	0	1	0	0	0	0	0	0	0	0	0	0	0	0	1	1	1	1	0	2	0	0	0	0	0	0	0
	dmsB	anaerobic dimethyl sulfoxide reductase subunit B (DMSO reductase iron- sulfur subunit)	EC:1.8.5.3	K07307	0	0	1	0	0	0	0	0	0	0	0	0	0	0	0	0	0	0	0	0	0	0	0	0	0	0	0	0	0	0	0	0	0	0	0	0	0	1	0	0	0	1	0	0	0
	dddL	dimethylpropiothetin dethiomethylase	EC:4.4.1.3	K16953	0	0	0	0	0	0	0	0	0	0	0	0	0	0	0	0	0	0	0	0	0	0	0	0	0	0	1	0	0	0	0	0	0	0	0	0	0	0	0	0	0	0	0	0	0
SOX system	soxA	sulfur-oxidizing protein SoxA		K17222	0	1	0	0	0	1	1	0	0	0	1	0	1	2	1	0	1	2	1	1	0	0	0	0	0	0	3	1	1	1	2	2	0	0	2	1	0	0	0	0	0	0	0	0	0
	soxX	sulfur-oxidizing protein SoxX		K17223	0	1	0	0	0	1	1	0	0	0	1	0	0	0	1	0	1	2	1	2	0	0	0	0	0	0	3	1	0	1	1	2	0	0	3	0	1	0	0	0	0	0	0	0	0
	soxB	sulfur-oxidizing protein SoxB		K17224	0	1	0	0	0	1	1	0	0	0	1	0	0	1	1	0	2	2	1	1	0	0	0	0	0	0	1	1	0	1	1	2	0	0	3	1	1	0	0	0	0	0	0	0	0
	soxC	sulfane dehydrogenase subunit SoxC		K17225	0	1	0	0	0	1	1	0	0	0	1	0	0	1	1	0	1	4	1	0	0	0	1	0	0	0	0	0	0	1	0	0	0	0	2	1	0	0	0	0	0	0	0	0	0
	soxY	sulfur-oxidizing protein SoxY		K17226	0	2	0	0	0	1	2	0	0	0	1	0	0	3	1	0	1	3	1	1	0	0	0	0	0	0	3	0	1	1	1	2	0	2	4	1	0	1	0	0	0	1	0	0	0
	soxZ	sulfur-oxidizing protein SoxZ		K17227	0	1	0	0	0	1	2	0	0	0	1	0	0	2	1	0	1	2	1	1	0	0	0	0	0	0	3	1	1	1	1	2	0	0	3	2	0	1	0	0	0	1	0	0	0
Sulfide oxidation	sqr	sulfide:quinone oxidoreductase	EC:1.8.5.4	K17218	0	4	1	1	0	0	3	0	0	0	1	3	3	3	1	0	2	1	2	1	2	0	0	1	1	0	2	0	2	2	2	0	1	0	1	1	1	2	0	3	2	2	1	0	1
	fccB	sulfide dehydrogenase [flavocytochrome c] flavoprotein chain	EC:1.8.2.3	K17229	0	0	0	0	0	1	1	0	0	0	0	0	0	0	0	0	0	1	1	0	0	0	0	0	0	0	0	0	1	0	0	1	0	0	0	0	0	0	0	0	0	2	0	0	0
	fccA	cytochrome subunit of sulfide dehydrogenase	EC:1.8.2.3	K17230	0	2	0	0	0	2	0	0	0	0	1	0	0	0	4	0	2	2	3	0	2	0	0	0	1	0	0	1	4	3	1	2	0	0	3	1	1	1	0	0	0	0	0	0	0
Sulfite oxidation	SUOX	sulfite oxidase	EC:1.8.3.1	K00387	0	0	0	0	0	0	0	0	0	0	0	0	0	0	0	0	0	0	0	0	1	0	0	0	0	0	0	0	0	0	0	0	0	0	0	0	0	0	0	0	0	0	0	2	0
		sulfite dehydrogenase	EC:1.8.2.1	K05301	0	4	0	0	0	1	0	0	0	0	1	0	0	1	3	0	2	2	3	0	0	0	0	0	0	0	0	1	3	2	2	2	0	0	3	1	2	0	0	0	0	0	0	1	0
Thiosulfate/Tetratbionate/trithionate/Taurine metabolism	sseA	rhodanese-related sulfurtransferase thiosulfate/3-mercaptopyruvate sulfurtransferase	EC:2.8.1.1 2.8.1.2	K01011	0	1	0	0	1	2	1	2	0	0	1	1	1	1	1	0	2	2	2	1	2	1	0	0	1	0	0	0	3	1	1	1	0	0	0	5	2	0	1	1	1	1	0	0	1
	glpE	thiosulfate sulfurtransferase	EC:2.8.1.1	K02439	0	1	0	0	0	0	0	0	0	0	0	0	0	1	0	0	0	0	0	0	0	0	0	0	0	0	0	0	0	1	0	1	0	0	1	0	0	0	0	1	0	0	0	0	0
	doxA	thiosulfate dehydrogenase [quinone] small subunit	EC:1.8.5.2	K16936	0	0	0	0	0	0	0	0	0	0	0	0	0	0	0	0	0	0	0	0	0	0	0	0	0	0	0	0	0	0	0	0	0	0	0	0	0	0	0	0	0	0	0	0	0
	doxD	thiosulfate dehydrogenase [quinone] large subunit	EC:1.8.5.2	K16937	0	0	0	0	0	0	0	0	0	0	0	0	0	0	0	0	0	0	0	0	0	0	0	0	0	0	0	0	0	0	0	0	0	0	0	0	0	0	0	0	0	0	0	0	0
	tauD	taurine dioxygenase	EC:1.14.11.17	K03119	0	0	0	0	0	0	0	0	0	0	0	0	0	0	0	0	0	1	0	0	0	0	0	0	0	0	0	1	0	0	0	0	0	0	0	5	0	0	0	0	0	0	0	0	0
	phsA, psrA	thiosulfate reductase / polysulfide reductase chain A	EC:1.8.5.5	K08352	1	2	2	1	0	0	0	0	1	2	2	1	1	1	2	0	3	0	0	0	0	0	0	1	2	0	1	2	1	1	1	1	3	0	2	0	0	0	0	3	0	1	3	3	0
	phsB	thiosulfate reductase electron transport protein		K08353	0	0	0	0	0	0	0	0	0	0	0	0	0	0	0	0	0	0	0	0	0	0	0	0	0	0	0	0	0	0	0	0	0	0	0	0	0	0	0	0	0	0	0	0	0
	phsC	thiosulfate reductase cytochrome b subunit		K08354	0	0	1	0	1	0	0	0	0	1	1	0	0	0	1	0	0	0	1	2	0	0	0	0	0	0	0	0	0	2	0	2	0	0	2	0	0	0	0	0	0	0	0	0	0
	ttrA	tetrathionate reductase subunit A		K08357	0	0	1	0	0	0	0	0	0	0	0	0	0	0	0	0	1	0	0	0	0	0	0	0	0	0	0	0	0	0	2	0	2	0	0	1	0	0	0	0	0	0	0	0	0
	ttrB	tetrathionate reductase subunit B		K08358	0	1	0	1	0	0	0	0	0	0	0	1	0	0	0	1	1	0	0	0	0	0	0	1	1	0	2	0	0	0	1	1	2	0	0	0	0	0	0	2	0	1	0	0	0
	ttrC	tetrathionate reductase subunit C		K08359	0	0	0	0	0	0	0	0	0	0	0	0	0	0	0	1	0	0	0	0	0	0	0	0	0	0	0	0	0	0	0	0	0	0	0	0	0	0	0	0	0	0	0	0	0
Cycteine/serine metabolism	cysE	serine O-acetyltransferase	EC:2.3.1.30	K00640	1	2	1	1	1	1	1	0	1	1	1	1	1	1	1	1	0	0	1	1	0	1	0	1	1	1	3	0	2	2	1	0	1	1	1	1	0	2	1	0	1	0	1	0	1
	cysK	cysteine synthase A	EC:2.5.1.47	K01738	1	1	1	1	0	0	0	0	1	1	2	1	0	0	1	0	1	0	1	2	2	2	1	2	2	0	2	2	0	0	1	0	1	0	0	0	0	0	2	0	2	1	1	1	2
	cysM	cysteine synthase B	EC:2.5.1.47	K12339	0	1	0	0	0	1	0	0	0	0	0	0	0	0	0	0	0	1	1	0	0	0	0	0	0	0	0	0	2	1	0	1	0	1	1	1	0	1	0	0	0	0	0	0	0
	MET17	O-acetylhomoserine/O-acetylserine sulfhydrylase	EC:2.5.1.49 2.5.1.47	K17069	0	0	0	0	0	0	0	0	0	0	0	0	0	0	0	0	0	0	0	0	0	0	0	0	0	0	0	0	0	0	0	0	0	0	0	0	0	0	0	0	0	0	0	0	0
	metA	homoserine O-succinyltransferase/O-acetyltransferase	EC:2.3.1.46 2.3.1.31	K00651	0	0	0	0	0	0	0	0	0	0	0	0	1	0	0	0	0	0	0	0	0	0	0	0	0	0	2	0	4	0	0	0	0	0	0	0	0	0	0	0	0	0	0	0	0
	metX	homoserine O-acetyltransferase/O-succinyltransferase	EC:2.3.1.31 2.3.1.46	K00641	2	2	0	2	1	2	1	1	0	0	2	1	0	0	2	1	2	2	1	2	1	0	0	0	1	0	1	2	0	2	2	2	2	2	2	2	0	2	0	0	1	2	0	0	0
	metZ	O-succinylhomoserine sulfhydrylase	EC:2.5.1.-	K10764	0	1	0	0	0	1	0	0	0	0	1	0	0	1	1	0	1	1	1	0	0	0	0	0	0	0	0	0	1	1	1	1	0	1	0	0	0	1	0	0	1	0	0	0	0
	metB	cystathionine gamma-synthase	EC:2.5.1.48	K01739	0	1	0	0	1	0	0	0	0	0	0	0	0	0	0	0	0	0	0	0	1	0	0	0	2	0	0	0	1	0	0	1	0	0	0	0	0	0	0	0	0	0	0	0	0
	COD1	cysteine dioxygenase	EC:1.13.11.20	K00456	0	0	0	0	0	0	0	0	0	0	0	0	0	0	0	0	0	0	0	0	0	0	0	0	0	0	0	0	0	0	0	0	0	0	0	0	0	0	0	0	0	0	0	0	0
Sulfate/taurine transport	cysA	sulfate transport system ATP-binding protein	EC:3.6.3.25	K02045	0	0	0	0	0	0	0	0	0	0	0	0	0	0	0	0	0	1	0	0	0	0	0	0	1	0	0	0	0	0	0	0	0	0	0	0	0	1	1	0	1	0	0	0	0
	cysU	sulfate transport system permease protein		K02046	0	0	0	0	0	0	0	0	0	0	0	0	0	0	0	0	0	0	0	0	0	0	0	0	1	0	0	0	0	0	0	0	0	0	0	0	0	1	1	0	2	0	0	0	0
	cysW	sulfate transport system permease protein		K02047	0	0	0	0	0	0	0	0	0	0	0	0	0	0	0	0	0	1	0	0	0	0	0	0	1	0	0	0	0	0	0	0	0	0	0	0	0	1	1	0	1	0	0	0	0
	cysP	sulfate transport system substrate-binding protein		K02048	0	0	0	0	0	0	0	0	0	0	0	0	0	0	0	0	0	1	0	0	0	0	0	0	0	0	0	0	0	0	0	0	0	0	1	0	0	1	1	0	2	0	0	0	0
	TC.SULP	Sulfate permease and related transporters		K03321	3	4	1	0	0	3	0	0	0	1	3	3	0	0	5	0	5	0	2	0	0	0	1	1	4	0	6	1	0	3	2	4	2	0	7	0	1	1	2	3	0	3	0	0	0
	tauA	taurine transport system substrate-binding protein		K15551	0	0	0	0	0	0	0	0	0	0	0	0	0	0	0	0	0	0	0	0	0	0	0	0	0	0	1	0	0	0	0	0	0	0	0	0	0	0	0	0	0	0	0	0	0
	tauB	taurine transport system ATP-binding protein		K10831	0	0	0	0	0	0	0	0	0	0	0	0	0	0	0	0	0	0	0	0	0	0	0	0	0	0	1	0	0	0	0	0	0	0	0	0	0	0	0	0	0	0	0	0	0
	tauC	taurine transport system permease protein		K15552	0	0	0	0	0	0	0	0	0	0	0	0	0	0	0	0	0	0	0	0	0	0	0	0	0	0	2	0	0	0	0	0	0	0	0	0	0	0	0	0	0	0	0	0	0
Red font represents the marker genes in the related pathways.
[truncated: 72 more columns]

## Sheet: g)Nitrogen metabolism
Data Set S1g The number of genes assigned to nitrogen metabolism
Pathway	Gene	Product	EC number	KO	S01.Bin004	S01.Bin058	S01.Bin065	S01.Bin068	S02.Bin004	S02.Bin016	S02.Bin029	S02.Bin032	S02.Bin034	S02.Bin041	S03.Bin061	S03.Bin072	S03.Bin073	S04.Bin010	S04.Bin021	S05.Bin005	S05.Bin014	S05.Bin020	S05.Bin024	S06.Bin007	S06.Bin013	S06.Bin014	S06.Bin036	S06.Bin039	S06.Bin044	S06.Bin063	S06.Bin070	S06.Bin099	S06.Bin110	S06.Bin117	S06.Bin119	S06.Bin133	S06.Bin146	S06.Bin152	S06.Bin154	S06.Bin158	S06.Bin191	S06.Bin195	S06.Bin197	S06.Bin215	S06.Bin219	S06.Bin221	S07.Bin028	S07.Bin054	S07.Bin061
Assimilatory nitrate reduction	nasA	assimilatory nitrate reductase catalytic subunit	EC:1.7.99.-	K00372	0	1	0	0	0	0	0	0	0	0	1	0	1	3	1	0	1	0	1	0	0	0	0	0	0	0	1	0	3	1	0	1	0	1	1	0	0	0	0	0	0	1	0	0	0
	narB	ferredoxin-nitrate reductase	EC:1.7.7.2	K00367	0	0	0	0	0	0	1	0	0	0	0	0	0	0	0	0	0	0	0	0	0	0	0	0	0	0	0	0	0	0	0	0	0	0	0	0	0	1	1	0	0	2	0	0	1
	nirA	ferredoxin-nitrite reductase	EC:1.7.7.1	K00366	0	0	0	0	0	0	1	0	0	1	0	0	0	0	0	0	0	0	0	0	0	0	0	0	0	0	0	0	0	0	0	0	0	0	0	0	0	0	1	0	0	2	0	0	0
Dissimilatory nitrate redution	napA	periplasmic nitrate reductase	EC:1.7.99.-	K02567	0	0	0	1	0	0	0	0	0	0	0	1	0	0	0	0	0	0	0	0	0	0	0	0	0	0	0	0	1	1	0	1	0	0	1	0	0	0	0	0	0	1	0	0	0
	napB	periplasmic nitrate reductase	EC:1.7.99.-	K02568	0	0	0	1	0	0	2	0	0	0	0	2	0	0	0	0	0	0	0	0	0	0	0	1	0	0	0	0	1	1	0	1	0	0	0	0	1	0	0	0	0	1	0	0	0
	narG, narZ, nxrA	nitrate reductase / nitrite oxidoreductase, alpha subunit	EC:1.7.5.1 1.7.99.-	K00370	0	1	1	0	0	0	0	0	0	0	1	0	0	0	1	0	1	0	1	3	0	1	0	0	0	0	0	0	0	0	0	0	0	1	0	0	0	0	1	0	1	0	0	1	0
	narH, narY, nxrB	nitrate reductase / nitrite oxidoreductase, beta subunit	EC:1.7.5.1 1.7.99.-	K00371	0	1	1	0	0	0	0	0	0	0	1	0	0	0	1	0	2	0	1	1	0	1	0	0	0	0	0	0	1	0	0	0	0	0	1	0	1	0	1	0	0	0	1	0	0
	narI, narV	nitrate reductase gamma subunit	EC:1.7.5.1 1.7.99.-	K00374	2	1	1	1	0	0	0	0	1	1	2	0	1	0	2	1	3	0	2	1	0	0	0	0	0	0	0	0	2	1	1	1	1	0	1	0	0	1	1	0	1	0	2	1	0
	narJ, narW	nitrate reductase molybdenum cofactor assembly chaperone NarJ/NarW	EC:1.7.5.1 1.7.99.-	K00373	0	0	0	0	0	0	0	0	0	0	1	0	1	0	1	0	2	0	1	1	0	0	0	0	0	0	0	0	1	0	0	0	0	0	0	0	0	0	1	0	0	0	1	0	0
	nrfA	nitrite reductase	EC:1.7.2.2	K03385	1	1	1	0	0	0	0	0	0	1	0	0	0	0	1	0	1	0	0	0	0	0	2	1	1	0	0	0	0	0	1	0	1	0	0	0	0	0	0	1	0	0	1	0	0
	nrfH	cytochrome c nitrite reductase small subunit		K15876	1	0	1	0	0	0	0	0	0	1	0	0	0	0	0	0	0	0	0	0	0	0	1	0	2	0	0	0	0	0	0	0	0	0	0	0	0	0	0	1	0	0	1	0	0
	nirB	nitrite reductase (NADH) large subunit	EC:1.7.1.15	K00362	0	1	2	1	1	0	0	1	3	1	1	0	1	2	1	0	1	1	1	1	0	0	0	0	0	0	1	0	2	1	0	0	2	1	2	1	1	0	0	0	0	0	1	2	0
	nirD	nitrite reductase (NADH) small subunit	EC:1.7.1.15	K00363	0	1	0	0	0	0	0	0	0	0	2	0	0	3	1	0	1	0	2	0	0	1	0	0	1	0	1	0	1	1	1	0	0	1	1	2	0	0	0	0	0	0	0	0	0
Denitrification	napA	periplasmic nitrate reductase	EC:1.7.99.-	K02567	0	0	0	1	0	0	0	0	0	0	0	1	0	0	0	0	0	0	0	0	0	0	0	0	0	0	0	0	1	1	0	1	0	0	1	0	0	0	0	0	0	1	0	0	0
	napB	periplasmic nitrate reductase	EC:1.7.99.-	K02568	0	0	0	1	0	0	2	0	0	0	0	2	0	0	0	0	0	0	0	0	0	0	0	1	0	0	0	0	1	1	0	1	0	0	1	0	1	0	0	0	0	1	0	0	0
	narG, narZ, nxrA	nitrate reductase / nitrite oxidoreductase, alpha subunit	EC:1.7.5.1 1.7.99.-	K00370	0	1	1	0	0	0	0	0	0	0	1	0	0	0	1	0	1	0	1	3	0	1	0	0	0	0	0	0	0	0	0	0	0	1	0	0	0	0	1	0	1	0	0	1	0
	narH, narY, nxrB	nitrate reductase / nitrite oxidoreductase, beta subunit	EC:1.7.5.1 1.7.99.-	K00371	0	1	1	0	0	0	0	0	0	0	1	0	0	0	1	0	2	0	1	1	0	1	0	0	0	0	0	0	1	0	0	0	0	0	1	0	1	0	1	0	0	0	1	0	0
	narJ, narW	nitrate reductase molybdenum cofactor assembly chaperone NarJ/NarW	EC:1.7.5.1 1.7.99.-	K00373	0	0	0	0	0	0	0	0	0	0	1	0	1	0	1	0	2	0	1	1	0	0	0	0	0	0	0	0	1	0	0	0	0	0	0	0	0	0	1	0	0	0	1	0	0
	narI, narV	nitrate reductase gamma subunit	EC:1.7.5.1 1.7.99.-	K00374	2	1	1	1	0	0	0	0	1	1	2	0	1	0	2	1	3	0	2	1	0	0	0	0	0	0	0	0	2	1	1	1	1	0	1	0	0	1	1	0	1	0	2	1	0
	nirS	nitrite reductase (NO-forming)	EC:1.7.2.1	K15864	0	1	0	0	0	0	0	0	0	0	0	0	0	0	0	0	0	0	2	0	1	0	0	0	1	0	4	1	0	0	1	2	0	0	2	2	1	2	0	0	0	0	0	0	0
	nirK	nitrite reductase (NO-forming)	EC:1.7.2.1	K00368	0	1	0	0	0	0	0	0	0	0	1	0	0	0	1	0	1	1	0	0	0	3	0	0	0	0	1	0	0	0	2	1	0	1	0	2	0	0	0	0	1	0	0	0	0
	norB	nitric oxide reductase subunit B	EC:1.7.2.5	K04561	1	0	0	0	0	0	0	0	0	0	0	0	0	0	0	1	0	1	0	0	0	0	0	0	0	0	1	0	0	1	0	1	0	1	1	0	0	1	0	1	0	1	0	0	0
	norC	nitric oxide reductase subunit C	EC:1.7.2.5	K02305	0	0	0	0	0	0	0	0	0	0	1	0	0	0	0	1	0	0	0	0	0	1	0	0	0	0	1	0	0	1	0	1	0	1	0	0	0	1	0	1	0	1	0	0	0
	nosZ	nitrous-oxide reductase	EC:1.7.2.4	K00376	0	0	0	0	0	0	0	0	0	0	1	0	0	0	0	0	1	0	0	1	0	0	0	0	0	0	0	0	0	1	0	1	0	0	0	0	0	1	0	0	0	0	0	0	0
Nitrogen fixation	nifD	nitrogenase molybdenum-iron protein alpha chain	EC:1.18.6.1	K02586	0	0	0	1	0	0	1	1	0	0	0	1	0	0	0	0	0	0	0	0	0	0	0	0	0	0	0	0	1	1	0	0	1	0	0	0	0	0	0	0	0	0	1	1	0
	nifK	nitrogenase molybdenum-iron protein beta chain	EC:1.18.6.1	K02591	0	0	0	1	0	0	1	1	0	0	0	1	0	0	0	0	0	0	0	0	0	0	0	0	0	0	0	0	1	1	0	0	1	0	0	0	0	0	0	0	0	0	1	1	0
	nifH	nitrogenase iron protein NifH	EC:1.18.6.1	K02588	0	0	0	1	0	0	0	1	0	0	0	0	0	0	0	0	0	0	0	0	0	0	1	0	0	0	0	0	1	1	0	0	1	0	0	0	0	0	0	0	0	0	1	1	0
	nifX	nitrogen fixation protein NifX	EC:1.18.6.1	K02596	0	0	0	0	0	0	0	0	0	0	0	2	0	0	0	0	0	0	0	0	0	0	0	0	0	0	0	0	0	2	0	0	0	0	0	0	0	0	0	0	0	0	0	0	0
	nifN	nitrogenase molybdenum-iron protein NifN	EC:1.18.6.1	K02592	0	0	0	0	0	0	0	0	0	0	0	1	0	0	0	0	0	0	0	0	0	0	0	0	0	0	0	0	0	1	0	0	0	0	0	0	0	0	0	0	0	0	0	1	0
Nitrification	hao	hydroxylamine dehydrogenase	EC:1.7.2.6	K10535	1	0	0	0	0	0	0	0	1	1	0	0	0	0	0	0	1	0	0	0	0	1	0	1	0	0	0	0	0	0	0	1	0	0	0	0	0	1	0	0	0	0	1	2	0
	narG, narZ, nxrA	nitrate reductase / nitrite oxidoreductase, alpha subunit	EC:1.7.5.1 1.7.99.-	K00370	0	1	1	0	0	0	0	0	0	0	1	0	0	0	1	0	1	0	1	3	0	1	0	0	0	0	0	0	0	0	0	0	0	1	0	0	0	0	1	0	1	0	0	1	0
	narH, narY, nxrB	nitrate reductase / nitrite oxidoreductase, beta subunit	EC:1.7.5.1 1.7.99.-	K00371	0	1	1	0	0	0	0	0	0	0	1	0	0	0	1	0	2	0	1	1	0	1	0	0	0	0	0	0	1	0	0	0	0	0	1	0	1	0	1	0	0	0	1	0	0
Urea metabolism	ureA	urease gamma subunit	EC 3.5.1.5	K01430	0	1	0	0	0	1	0	0	1	0	1	0	0	0	1	0	1	1	1	0	0	0	0	0	1	0	2	0	0	0	0	0	0	0	1	0	0	0	1	0	0	0	0	0	0
	ureB	urease beta subunit	EC 3.5.1.5	K01429	0	1	0	0	0	1	0	0	1	0	0	0	0	0	1	0	1	1	1	0	0	0	0	0	1	0	1	0	0	0	0	0	0	0	1	0	0	0	1	0	0	0	0	0	0
	ureC	urease alpha subunit	EC 3.5.1.5	K01428	0	1	0	0	0	1	0	0	1	0	0	0	0	2	1	0	1	2	1	0	0	0	0	0	1	0	2	0	0	0	0	0	0	0	1	0	1	0	1	0	0	0	0	0	0
	ureD	urease accessory protein		K03190	0	1	0	0	0	1	0	0	0	0	1	0	0	0	1	0	1	0	1	0	0	0	0	0	1	0	2	0	0	0	0	0	0	0	1	0	1	0	1	0	0	0	0	0	1
	ureE	urease accessory protein		K03187	0	0	0	0	0	1	0	0	0	0	1	0	0	0	1	0	1	0	1	0	0	0	0	0	1	0	2	0	0	0	0	0	0	0	0	0	1	0	1	0	0	0	0	0	1
	ureF	urease accessory protein		K03188	0	1	0	0	0	1	0	0	0	0	1	0	0	0	1	0	1	0	1	0	0	0	0	0	1	0	1	0	0	0	0	0	0	0	0	0	1	0	1	0	0	0	0	0	1
	ureG	urease accessory protein		K03189	0	1	0	0	0	1	0	0	0	0	1	0	0	0	1	0	1	0	1	0	0	0	0	0	1	0	2	0	0	0	0	0	0	0	1	0	1	0	1	0	0	0	0	0	1
Red font represents the marker genes in the related pathways.
[truncated: 72 more columns]

## Sheet: h)Iron metabolism
Data Set S1h The number of gene copies assigned to iron oxidation or/and reduction
Pathway	Gene	Product	S01.Bin058	S01.Bin068	S02.Bin004	S03.Bin061	S04.Bin010	S04.Bin021	S05.Bin005	S05.Bin014	S05.Bin020	S05.Bin024	S06.Bin007	S06.Bin013	S06.Bin039	S06.Bin044	S06.Bin070	S06.Bin110	S06.Bin119	S06.Bin133	S06.Bin154	S06.Bin158	S06.Bin191	S06.Bin195	S06.Bin219	S07.Bin061	S07.Bin085	S07.Bin090	S07.Bin102	S07.Bin152	S07.Bin178	S08.Bin118	S08.Bin137	S08.Bin162	S09.Bin175	S09.Bin188	S10.Bin027	S10.Bin075	S10.Bin091	S11.Bin079	S12.Bin036	S13.Bin138	S13.Bin160	S14.Bin031	S16.Bin025	S18.Bin088	S20.Bin094	S20.Bin129	S21.Bin061
Iron oxidation	iro	iron oxidase	1	1	0	2	0	1	0	2	4	0	0	0	0	1	2	12	0	0	0	3	1	1	0	0	1	0	1	2	2	1	1	0	2	0	0	0	1	1	0	1	1	0	0	3	2	0	1
	foxEY		0	0	0	1	0	0	0	1	0	1	1	0	0	0	0	0	0	1	0	0	0	0	0	0	0	0	0	0	0	0	0	0	0	0	0	0	0	0	0	0	0	0	0	0	0	0	0
	cyc2 (cluster 1)		0	0	0	0	0	0	0	0	0	0	0	0	0	0	0	0	0	0	0	0	0	0	0	0	0	0	0	0	0	0	0	0	1	0	0	0	0	0	0	0	0	0	0	0	0	0	0
	cyc1		0	0	0	0	0	0	0	0	0	0	0	0	0	0	0	0	0	0	0	0	0	0	0	0	0	0	0	0	0	0	0	0	1	0	0	0	0	0	0	0	0	0	0	0	0	0	0
Probable iron oxidation/reduction	cyc2 (cluster 3)		0	0	0	0	0	0	0	0	0	0	0	1	0	0	0	0	0	0	0	0	0	0	0	0	0	0	0	0	0	0	0	0	0	0	0	0	0	0	1	0	0	0	0	0	0	0	0
	mtrB/pioB-like	MtrB/PioB family decaheme-associated outer membrane protein	0	0	0	0	2	0	0	0	0	0	1	2	1	0	0	1	1	0	3	0	4	0	1	0	0	0	0	1	0	0	0	0	1	0	0	1	0	0	0	0	0	0	0	0	0	0	0
Iron reduction	mtrCAB		1	0	0	1	0	1	0	0	0	0	0	0	0	0	0	0	0	0	0	0	0	0	0	0	0	0	0	0	0	0	0	0	0	0	0	0	0	0	0	0	1	0	0	0	0	1	0
	DFE_0461-0465		0	0	0	0	0	0	0	0	0	0	0	0	0	0	0	0	0	0	0	0	0	0	0	0	0	0	0	0	0	0	0	0	0	0	0	0	0	0	1	0	0	0	0	0	0	0	0
	feR-like	ferric-chelate reductase [NAD(P)H]	0	0	0	0	0	0	0	0	0	0	0	0	0	0	0	0	0	0	0	0	0	0	0	1	0	1	0	0	0	0	1	1	0	2	1	0	0	0	0	0	0	1	1	0	0	0	0
		porin-cytochrome	0	0	1	0	0	0	1	0	0	0	0	0	0	0	0	0	0	0	0	0	0	0	0	0	0	0	0	0	0	0	0	0	0	0	0	0	0	0	0	0	0	0	0	0	0	0	0
[truncated: 10 more columns]

## Sheet: i)Physicochemical parameters
Data Set S1i Physicochemical characteristics of sediment samples
Sample ID	Salinity	pH	DOC	TOC	Na	K	Ca	Mg	Cl-	SO42-
S01	0.553455	7.82	9.902	6.95	0.217681	0	0.0948028	0	0.307086	0.294447
S02	0.535815	7.53	3.729	27.3	0.199978	0	0.0968772	0	0.301528	0.294657
S03	0.56301	7.62	7.896	15.4	0.219205	0	0.12162	0	0.301407	0.280722
S04	0.60417	7.62	5.819	21.2	0.247142	0	0.113446	0	0.304743	0.30694
S05	0.56889	7.55	4.624	22.8	0.213898	0	0.10193	0	0.30958	0.304219
S06	0.56595	7.69	5.059	23.6	0.227507	0	0.113269	0	0.309545	0.296572
S07	1.8228	7.82	26.3	49.8	0.485959	0	0.0738329	0.093345	0.605966	0.253831
S08	2.9248	8.3	32.7	23.4	1.09428	0	0.0550492	0.150401	1.35219	0.527555
S09	1.66845	7.96	28.9	55.3	0.479161	0	0.066324	0.0941361	0.601485	0.278725
S10	5.888	8.75	28.1	27.4	2.19159	0	0.105588	0.220393	2.64273	0.868939
S11	11.976	8.23	19.9	14.3	3.64394	0	0	0	5.68995	1.27182
S12	13.808	8.18	15.6	10.6	4.71931	0	0	0	6.91732	1.86697
S13	19.6	8.24	16.4	6.76	6.80738	0	0	0	9.25775	2.75034
S14	25.68	8.25	98.8	8.56	10.2197	0	0	0	13.6058	3.57473
S15	43.9135	8.235	21.8	7.46	16.2849	0	0	1.17653	20.6866	5.76548
S16	59.52	8.17	23.9	6.9	34.6586	0	0.224623	2.34659	26.3423	6.57656
S17	52.16	8.19	19.8	4.3	26.026	0	0.0570275	1.57769	17.2403	2.45501
S18	49.68	8.23	20.6	5.24	26.5824	0	0.0741121	1.62937	11.9175	2.74474
S19	59.12	8.17	21.3	4.63	30.0213	0	0.1275	1.6819	13.2554	3.13605
S20	70.72	8.09	27.1	2.7	39.4177	0	0.118547	2.61429	36.4465	10.7373
S21	79.92	8.09	30.2	0.758	40.2361	0	0	2.027	23.0685	5.63517
S22	82.64	8.07	29.7	0.613	48.1751	0.414187	0.944311	3.24718	27.3587	4.18743
S23	79.76	7.92	34.1	0.842	48.7789	0.517053	0	3.2809	31.0488	5.53011
S24	75.52	7.99	61.4	0	45.3658	0.394979	0	2.91242	18.8154	2.63216
S25	78.4	7.97	35.3	0.218	51.8635	0.536484	9.53636e-05	3.528	26.7844	5.96038
DOC, dissolved organic carbon; TOC, total organic carbon.
The values of salinity, TOC and DOC are in g/L, mg g-1 and mg L-1, respectively; The values of Na, K, Ca, Mg, Cl- and SO42- are in g L-1.
